# Supplementary material for: Gastrointestinal, metabolic, and nutritional disorders: A plant-based ethnoveterinary meta-analysis in the Catalan linguistic area
Source: Front Vet Sci. 2022 Aug 9;9:908491. doi: 10.3389/fvets.2022.908491 (PMC9395657; doi:10.3389/fvets.2022.908491)
Supplement: Supplementary file 1 [file Table_1.XLSX]

## Sheet: Supplementary material
Informant ID	Taxon	Family	Used part	Disorder group	Veterinary use	Pharmaceutical form
221	Abies alba Mill.	Pinaceae	Resin	Gastrointestinal system disorders	Purgative	Emulsion
179	Achillea millefolium L.	Asteraceae	Aerial part	Gastrointestinal system disorders	Antidiarrheal	Tisane
193	Achillea millefolium L.	Asteraceae	Aerial part	Gastrointestinal system disorders	Antidiarrheal	Tisane
194	Achillea millefolium L.	Asteraceae	Aerial part	Gastrointestinal system disorders	Antidiarrheal	Tisane
216	Achillea millefolium L.	Asteraceae	Aerial part	Gastrointestinal system disorders	Antidiarrheal	Tisane
217	Achillea millefolium L.	Asteraceae	Aerial part	Gastrointestinal system disorders	Antidiarrheal	Tisane
240	Achillea millefolium L.	Asteraceae	Aerial part	Gastrointestinal system disorders	Antidiarrheal	Tisane
241	Achillea millefolium L.	Asteraceae	Aerial part	Gastrointestinal system disorders	Antidiarrheal	Tisane
285	Achillea millefolium L.	Asteraceae	Aerial part	Gastrointestinal system disorders	Antidiarrheal	Tisane
177	Achillea millefolium L.	Asteraceae	Floral summit	Gastrointestinal system disorders	Antidiarrheal	Tisane
178	Achillea millefolium L.	Asteraceae	Floral summit	Gastrointestinal system disorders	Antidiarrheal	Tisane
182	Achillea millefolium L.	Asteraceae	Floral summit	Gastrointestinal system disorders	Antidiarrheal	Tisane
183	Achillea millefolium L.	Asteraceae	Floral summit	Gastrointestinal system disorders	Antidiarrheal	Tisane
184	Achillea millefolium L.	Asteraceae	Floral summit	Gastrointestinal system disorders	Antidiarrheal	Tisane
118	Achillea millefolium L.	Asteraceae	Aerial part	Gastrointestinal system disorders	Digestive	Tisane
119	Achillea millefolium L.	Asteraceae	Aerial part	Gastrointestinal system disorders	Digestive	Tisane
209	Achillea millefolium L.	Asteraceae	Aerial part	Gastrointestinal system disorders	Digestive	Tisane
210	Achillea millefolium L.	Asteraceae	Aerial part	Gastrointestinal system disorders	Digestive	Tisane
211	Achillea millefolium L.	Asteraceae	Aerial part	Gastrointestinal system disorders	Digestive	Tisane
266	Achillea millefolium L.	Asteraceae	Aerial part	Gastrointestinal system disorders	Digestive	Tisane
267	Achillea millefolium L.	Asteraceae	Aerial part	Gastrointestinal system disorders	Digestive	Tisane
270	Achillea millefolium L.	Asteraceae	Aerial part	Gastrointestinal system disorders	Digestive	Tisane
270	Achillea millefolium L.	Asteraceae	Aerial part	Gastrointestinal system disorders	Digestive	Tisane
288	Achillea millefolium L.	Asteraceae	Flowering aerial part	Gastrointestinal system disorders	Digestive	Tisane
289	Achillea millefolium L.	Asteraceae	Flowering aerial part	Gastrointestinal system disorders	Digestive	Tisane
193	Achillea millefolium L.	Asteraceae	Inflorescence	Gastrointestinal system disorders	Digestive	Emulsion
194	Achillea millefolium L.	Asteraceae	Inflorescence	Gastrointestinal system disorders	Digestive	Emulsion
61	Achillea millefolium L.	Asteraceae	Inflorescence	Gastrointestinal system disorders	Digestive	Tisane
120	Achillea millefolium L.	Asteraceae	Inflorescence	Gastrointestinal system disorders	Digestive	Tisane
124	Achillea millefolium L.	Asteraceae	Inflorescence	Gastrointestinal system disorders	Digestive	Tisane
125	Achillea millefolium L.	Asteraceae	Inflorescence	Gastrointestinal system disorders	Digestive	Tisane
126	Achillea millefolium L.	Asteraceae	Inflorescence	Gastrointestinal system disorders	Digestive	Tisane
148	Achillea millefolium L.	Asteraceae	Inflorescence	Gastrointestinal system disorders	Digestive	Tisane
171	Achillea millefolium L.	Asteraceae	Inflorescence	Gastrointestinal system disorders	Digestive	Tisane
172	Achillea millefolium L.	Asteraceae	Inflorescence	Gastrointestinal system disorders	Digestive	Tisane
203	Achillea millefolium L.	Asteraceae	Inflorescence	Gastrointestinal system disorders	Digestive	Tisane
204	Achillea millefolium L.	Asteraceae	Inflorescence	Gastrointestinal system disorders	Digestive	Tisane
127	Achillea millefolium L.	Asteraceae	Unknown	Gastrointestinal system disorders	Digestive	Tisane
149	Achillea millefolium L.	Asteraceae	Unknown	Gastrointestinal system disorders	Digestive	Tisane
179	Achillea millefolium L.	Asteraceae	Aerial part	Gastrointestinal system disorders	For colic	Tisane
193	Achillea millefolium L.	Asteraceae	Inflorescence	Gastrointestinal system disorders	For colic	Emulsion
194	Achillea millefolium L.	Asteraceae	Inflorescence	Gastrointestinal system disorders	For colic	Emulsion
124	Achillea millefolium L.	Asteraceae	Inflorescence	Gastrointestinal system disorders	For colic	Tisane
125	Achillea millefolium L.	Asteraceae	Inflorescence	Gastrointestinal system disorders	For colic	Tisane
140	Achillea millefolium L.	Asteraceae	Inflorescence	Gastrointestinal system disorders	For colic	Tisane
185	Achillea millefolium L.	Asteraceae	Inflorescence	Gastrointestinal system disorders	For colic	Tisane
186	Achillea millefolium L.	Asteraceae	Inflorescence	Gastrointestinal system disorders	For colic	Tisane
126	Achillea millefolium L.	Asteraceae	Inflorescence	Gastrointestinal system disorders	Laxative	Tisane
203	Achillea millefolium L.	Asteraceae	Inflorescence	Gastrointestinal system disorders	Laxative	Tisane
204	Achillea millefolium L.	Asteraceae	Inflorescence	Gastrointestinal system disorders	Laxative	Tisane
295	Achillea millefolium L.	Asteraceae	Inflorescence	Gastrointestinal system disorders	Laxative	Tisane
296	Achillea millefolium L.	Asteraceae	Inflorescence	Gastrointestinal system disorders	Laxative	Tisane
297	Achillea millefolium L.	Asteraceae	Inflorescence	Gastrointestinal system disorders	Laxative	Tisane
591	Achillea ptarmica L. subsp. pyrenaica (Sibth. ex Godr. in Gren. et Godr.) Rouy	Asteraceae	Inflorescence	Gastrointestinal system disorders	Antidiarrheal	Tisane
592	Achillea ptarmica L. subsp. pyrenaica (Sibth. ex Godr. in Gren. et Godr.) Rouy	Asteraceae	Inflorescence	Gastrointestinal system disorders	Antidiarrheal	Tisane
2371	Achillea ptarmica L. subsp. pyrenaica (Sibth. ex Godr. in Gren. et Godr.) Rouy	Asteraceae	Inflorescence	Gastrointestinal system disorders	Carminative	Tisane
532	Achillea ptarmica L. subsp. pyrenaica (Sibth. ex Godr. in Gren. et Godr.) Rouy	Asteraceae	Inflorescence	Gastrointestinal system disorders	Digestive	Tisane
574	Achillea ptarmica L. subsp. pyrenaica (Sibth. ex Godr. in Gren. et Godr.) Rouy	Asteraceae	Inflorescence	Gastrointestinal system disorders	Intestinal anti-inflammatory	Tisane
575	Achillea ptarmica L. subsp. pyrenaica (Sibth. ex Godr. in Gren. et Godr.) Rouy	Asteraceae	Inflorescence	Gastrointestinal system disorders	Intestinal anti-inflammatory	Tisane
576	Achillea ptarmica L. subsp. pyrenaica (Sibth. ex Godr. in Gren. et Godr.) Rouy	Asteraceae	Inflorescence	Gastrointestinal system disorders	Intestinal anti-inflammatory	Tisane
577	Achillea ptarmica L. subsp. pyrenaica (Sibth. ex Godr. in Gren. et Godr.) Rouy	Asteraceae	Inflorescence	Gastrointestinal system disorders	Intestinal anti-inflammatory	Tisane
1362	Achillea ptarmica L. subsp. pyrenaica (Sibth. ex Godr. in Gren. et Godr.) Rouy	Asteraceae	Inflorescence	Gastrointestinal system disorders	Laxative	Tisane
2738	Agrimonia eupatoria L.	Rosaceae	Inflorescence	Gastrointestinal system disorders	Antidiarrheal	Tisane
3011	Agrimonia eupatoria L.	Rosaceae	Leaf	Gastrointestinal system disorders	Antidiarrheal	Tisane
3012	Agrimonia eupatoria L.	Rosaceae	Leaf	Gastrointestinal system disorders	Antidiarrheal	Tisane
2738	Agrimonia eupatoria L.	Rosaceae	Inflorescence	Gastrointestinal system disorders	Laxative	Tisane
1375	Ajuga chamaepitys (L.) Schreb. subsp. chamaepitys	Lamiaceae	Aerial part	Gastrointestinal system disorders	Intestinal anti-inflammatory	Tisane
1376	Ajuga chamaepitys (L.) Schreb. subsp. chamaepitys	Lamiaceae	Aerial part	Gastrointestinal system disorders	Intestinal anti-inflammatory	Tisane
1441	Ajuga chamaepitys (L.) Schreb. subsp. chamaepitys	Lamiaceae	Aerial part	Gastrointestinal system disorders	Intestinal anti-inflammatory	Tisane
1486	Ajuga chamaepitys (L.) Schreb. subsp. chamaepitys	Lamiaceae	Aerial part	Gastrointestinal system disorders	Intestinal anti-inflammatory	Tisane
1530	Ajuga chamaepitys (L.) Schreb. subsp. chamaepitys	Lamiaceae	Floral summit	Gastrointestinal system disorders	Intestinal anti-inflammatory	Tisane
3027	Allium cepa L.	Amaryllidaceae	Bulb	Gastrointestinal system disorders	Laxative	Tisane
166	Allium cepa L.	Amaryllidaceae	Bulb	Gastrointestinal system disorders	Laxative	Tisane
167	Allium cepa L.	Amaryllidaceae	Bulb	Gastrointestinal system disorders	Laxative	Tisane
2343	Allium sativum L.	Amaryllidaceae	Bulb	Gastrointestinal system disorders	Digestive	Unknown
635	Allium sativum L.	Amaryllidaceae	Bulb	Gastrointestinal system disorders	Gastric anti-inflammatory	Direct use
2980	Alyssum maritimum (L.) Lam.	Brassicaceae	Flowering aerial part	Gastrointestinal system disorders	Anti-icteric	Direct use
210	Anacyclus clavatus (Desf.) Pers.	Asteraceae	Aerial part	Gastrointestinal system disorders	Digestive	Tisane
211	Anacyclus clavatus (Desf.) Pers.	Asteraceae	Aerial part	Gastrointestinal system disorders	Digestive	Tisane
1406	Anemone hepatica L.	Ranunculaceae	Leaf	Gastrointestinal system disorders	For digestive disorders	Tisane
2733	Anemone hepatica L.	Ranunculaceae	Leaf	Gastrointestinal system disorders	Hepatic anti-inflammatory	Tisane
2802	Anemone hepatica L.	Ranunculaceae	Leaf	Gastrointestinal system disorders	Hepatic anti-inflammatory	Tisane
1244	Anemone hepatica L.	Ranunculaceae	Leaf	Gastrointestinal system disorders	Hepatoprotective	Direct use
1245	Anemone hepatica L.	Ranunculaceae	Leaf	Gastrointestinal system disorders	Hepatoprotective	Direct use
79	Anemone hepatica L.	Ranunculaceae	Leaf	Gastrointestinal system disorders	Hepatoprotective	Tisane
245	Anemone hepatica L.	Ranunculaceae	Leaf	Gastrointestinal system disorders	Hepatoprotective	Tisane
246	Anemone hepatica L.	Ranunculaceae	Leaf	Gastrointestinal system disorders	Hepatoprotective	Tisane
247	Anemone hepatica L.	Ranunculaceae	Leaf	Gastrointestinal system disorders	Hepatoprotective	Tisane
54	Anemone hepatica L.	Ranunculaceae	Leaf	Gastrointestinal system disorders	Hepatoprotective	Tisane
1458	Anemone hepatica L.	Ranunculaceae	Leaf	Gastrointestinal system disorders	Hepatoprotective	Tisane
1784	Anemone hepatica L.	Ranunculaceae	Unknown	Gastrointestinal system disorders	Hepatoprotective	Unknown
285	Anthemis cotula L.	Asteraceae	Flowering aerial part	Gastrointestinal system disorders	Digestive	Emulsion
285	Anthemis cotula L.	Asteraceae	Flowering aerial part	Gastrointestinal system disorders	Digestive	Suspension
453	Aristolochia longa L. subsp. paucinervis (Pomel) Batt. in Batt. et Trab.	Aristolochiaceae	Aerial part	Gastrointestinal system disorders	For digestive disorders	Tisane
3193	Aristolochia longa L. subsp. paucinervis (Pomel) Batt. in Batt. et Trab.	Aristolochiaceae	Aerial part	Gastrointestinal system disorders	Hepatic anti-inflammatory	Tisane
3197	Aristolochia longa L. subsp. paucinervis (Pomel) Batt. in Batt. et Trab.	Aristolochiaceae	Aerial part	Gastrointestinal system disorders	Hepatic anti-inflammatory	Tisane
3193	Aristolochia longa L. subsp. paucinervis (Pomel) Batt. in Batt. et Trab.	Aristolochiaceae	Aerial part	Gastrointestinal system disorders	Hepatic anti-inflammatory	Macerated in water
3197	Aristolochia longa L. subsp. paucinervis (Pomel) Batt. in Batt. et Trab.	Aristolochiaceae	Aerial part	Gastrointestinal system disorders	Hepatic anti-inflammatory	Macerated in water
3193	Aristolochia longa L. subsp. paucinervis (Pomel) Batt. in Batt. et Trab.	Aristolochiaceae	Aerial part	Gastrointestinal system disorders	Hepatic anti-inflammatory	Direct use
37	Aristolochia longa L. subsp. paucinervis (Pomel) Batt. in Batt. et Trab.	Aristolochiaceae	Aerial part	Gastrointestinal system disorders	Hepatic anti-inflammatory	Tisane
77	Aristolochia longa L. subsp. paucinervis (Pomel) Batt. in Batt. et Trab.	Aristolochiaceae	Aerial part	Gastrointestinal system disorders	Hepatic anti-inflammatory	Tisane
78	Aristolochia longa L. subsp. paucinervis (Pomel) Batt. in Batt. et Trab.	Aristolochiaceae	Aerial part	Gastrointestinal system disorders	Hepatic anti-inflammatory	Tisane
255	Aristolochia longa L. subsp. paucinervis (Pomel) Batt. in Batt. et Trab.	Aristolochiaceae	Aerial part	Gastrointestinal system disorders	Hepatic anti-inflammatory	Tisane
256	Aristolochia longa L. subsp. paucinervis (Pomel) Batt. in Batt. et Trab.	Aristolochiaceae	Aerial part	Gastrointestinal system disorders	Hepatic anti-inflammatory	Tisane
80	Aristolochia longa L. subsp. paucinervis (Pomel) Batt. in Batt. et Trab.	Aristolochiaceae	Aerial part	Gastrointestinal system disorders	Hepatoprotective	Tisane
81	Aristolochia longa L. subsp. paucinervis (Pomel) Batt. in Batt. et Trab.	Aristolochiaceae	Aerial part	Gastrointestinal system disorders	Hepatoprotective	Tisane
3195	Artemisia absinthium L.	Asteraceae	Aerial part	Gastrointestinal system disorders	Hepatoprotective	Tisane
525	Artemisia absinthium L.	Asteraceae	Aerial part	Gastrointestinal system disorders	Laxative	Tisane
526	Artemisia absinthium L.	Asteraceae	Aerial part	Gastrointestinal system disorders	Laxative	Tisane
527	Artemisia absinthium L.	Asteraceae	Aerial part	Gastrointestinal system disorders	Laxative	Tisane
367	Artemisia arborescens L.	Asteraceae	Aerial part	Gastrointestinal system disorders	Ruminal antistatic	Aerosol
630	Artemisia arborescens L.	Asteraceae	Aerial part	Gastrointestinal system disorders	Ruminal antistatic	Direct use
2561	Artemisia verlotiorum Lamotte	Asteraceae	Floral summit	Gastrointestinal system disorders	Intestinal anti-inflammatory	Tisane
2562	Artemisia verlotiorum Lamotte	Asteraceae	Floral summit	Gastrointestinal system disorders	Intestinal anti-inflammatory	Tisane
2563	Artemisia verlotiorum Lamotte	Asteraceae	Floral summit	Gastrointestinal system disorders	Intestinal anti-inflammatory	Tisane
1380	Artemisia verlotiorum Lamotte	Asteraceae	Aerial part	Gastrointestinal system disorders	Ruminal antistatic	Tisane
182	Artemisia vulgaris L.	Asteraceae	Aerial part	Gastrointestinal system disorders	Antidiarrheal	Tisane
183	Artemisia vulgaris L.	Asteraceae	Aerial part	Gastrointestinal system disorders	Antidiarrheal	Tisane
184	Artemisia vulgaris L.	Asteraceae	Aerial part	Gastrointestinal system disorders	Antidiarrheal	Tisane
137	Artemisia vulgaris L.	Asteraceae	Aerial part	Gastrointestinal system disorders	Laxative	Tisane
138	Artemisia vulgaris L.	Asteraceae	Aerial part	Gastrointestinal system disorders	Laxative	Tisane
139	Artemisia vulgaris L.	Asteraceae	Aerial part	Gastrointestinal system disorders	Laxative	Tisane
721	Arundo donax L.	Poaceae	Leaf	Gastrointestinal system disorders	Antidiarrheal	Direct use
2808	Asplenium adiantum-nigrum L. subsp. onopteris (L.) Heufler	Aspleniaceae	Frond	Gastrointestinal system disorders	Anti-icteric	Tisane
2616	Asplenium septentrionale (L.) Hoffm.	Aspleniaceae	Leaf	Gastrointestinal system disorders	Gallbladder anti-inflammatory	Tisane
2617	Asplenium septentrionale (L.) Hoffm.	Aspleniaceae	Leaf	Gastrointestinal system disorders	Gallbladder anti-inflammatory	Tisane
2632	Asplenium septentrionale (L.) Hoffm.	Aspleniaceae	Leaf	Gastrointestinal system disorders	Gallbladder anti-inflammatory	Tisane
135	Astragalus baeticus L.	Fabaceae	Seed	Gastrointestinal system disorders	Laxative	Tisane
140	Astragalus baeticus L.	Fabaceae	Seed	Gastrointestinal system disorders	Laxative	Tisane
141	Astragalus baeticus L.	Fabaceae	Seed	Gastrointestinal system disorders	Laxative	Tisane
142	Astragalus baeticus L.	Fabaceae	Seed	Gastrointestinal system disorders	Laxative	Tisane
2812	Avena sativa L.	Poaceae	Aerial part	Gastrointestinal system disorders	Antidiarrheal	Tisane
2772	Beta vulgaris L.	Amaranthaceae	Leaf	Gastrointestinal system disorders	Intestinal anti-inflammatory	Tisane
134	Beta vulgaris L.	Amaranthaceae	Aerial part	Gastrointestinal system disorders	Laxative	Tisane
3261	Beta vulgaris L.	Amaranthaceae	Leaf	Gastrointestinal system disorders	Laxative	Direct use
3262	Beta vulgaris L.	Amaranthaceae	Leaf	Gastrointestinal system disorders	Laxative	Direct use
2779	Beta vulgaris L.	Amaranthaceae	Leaf	Gastrointestinal system disorders	Laxative	Tisane
1388	Beta vulgaris L.	Amaranthaceae	Leaf	Gastrointestinal system disorders	Laxative	Tisane
3164	Bryonia cretica L. subsp. dioica (Jacq.) Tutin	Cucurbitaceae	Tuber	Gastrointestinal system disorders	Gallbladder anti-inflammatory	Direct use
95	Bryonia cretica L. subsp. dioica (Jacq.) Tutin	Cucurbitaceae	Root	Gastrointestinal system disorders	Purgative	Emulsion
96	Bryonia cretica L. subsp. dioica (Jacq.) Tutin	Cucurbitaceae	Root	Gastrointestinal system disorders	Purgative	Emulsion
97	Bryonia cretica L. subsp. dioica (Jacq.) Tutin	Cucurbitaceae	Root	Gastrointestinal system disorders	Purgative	Emulsion
154	Bryonia cretica L. subsp. dioica (Jacq.) Tutin	Cucurbitaceae	Root	Gastrointestinal system disorders	Purgative	Emulsion
245	Bryonia cretica L. subsp. dioica (Jacq.) Tutin	Cucurbitaceae	Root	Gastrointestinal system disorders	Purgative	Suspension
246	Bryonia cretica L. subsp. dioica (Jacq.) Tutin	Cucurbitaceae	Root	Gastrointestinal system disorders	Purgative	Suspension
247	Bryonia cretica L. subsp. dioica (Jacq.) Tutin	Cucurbitaceae	Root	Gastrointestinal system disorders	Purgative	Suspension
37	Bryonia cretica L. subsp. dioica (Jacq.) Tutin	Cucurbitaceae	Root	Gastrointestinal system disorders	Purgative	Tisane
70	Bryonia cretica L. subsp. dioica (Jacq.) Tutin	Cucurbitaceae	Root	Gastrointestinal system disorders	Purgative	Tisane
71	Bryonia cretica L. subsp. dioica (Jacq.) Tutin	Cucurbitaceae	Root	Gastrointestinal system disorders	Purgative	Tisane
154	Bryonia cretica L. subsp. dioica (Jacq.) Tutin	Cucurbitaceae	Root	Gastrointestinal system disorders	Purgative	Tisane
187	Bryonia cretica L. subsp. dioica (Jacq.) Tutin	Cucurbitaceae	Root	Gastrointestinal system disorders	Purgative	Tisane
188	Bryonia cretica L. subsp. dioica (Jacq.) Tutin	Cucurbitaceae	Root	Gastrointestinal system disorders	Purgative	Tisane
197	Bryonia cretica L. subsp. dioica (Jacq.) Tutin	Cucurbitaceae	Root	Gastrointestinal system disorders	Purgative	Tisane
198	Bryonia cretica L. subsp. dioica (Jacq.) Tutin	Cucurbitaceae	Root	Gastrointestinal system disorders	Purgative	Tisane
203	Bryonia cretica L. subsp. dioica (Jacq.) Tutin	Cucurbitaceae	Root	Gastrointestinal system disorders	Purgative	Tisane
204	Bryonia cretica L. subsp. dioica (Jacq.) Tutin	Cucurbitaceae	Root	Gastrointestinal system disorders	Purgative	Tisane
206	Bryonia cretica L. subsp. dioica (Jacq.) Tutin	Cucurbitaceae	Root	Gastrointestinal system disorders	Purgative	Tisane
207	Bryonia cretica L. subsp. dioica (Jacq.) Tutin	Cucurbitaceae	Root	Gastrointestinal system disorders	Purgative	Tisane
231	Bryonia cretica L. subsp. dioica (Jacq.) Tutin	Cucurbitaceae	Root	Gastrointestinal system disorders	Purgative	Tisane
245	Bryonia cretica L. subsp. dioica (Jacq.) Tutin	Cucurbitaceae	Root	Gastrointestinal system disorders	Purgative	Tisane
246	Bryonia cretica L. subsp. dioica (Jacq.) Tutin	Cucurbitaceae	Root	Gastrointestinal system disorders	Purgative	Tisane
247	Bryonia cretica L. subsp. dioica (Jacq.) Tutin	Cucurbitaceae	Root	Gastrointestinal system disorders	Purgative	Tisane
284	Bryonia cretica L. subsp. dioica (Jacq.) Tutin	Cucurbitaceae	Root	Gastrointestinal system disorders	Purgative	Tisane
286	Bryonia cretica L. subsp. dioica (Jacq.) Tutin	Cucurbitaceae	Root	Gastrointestinal system disorders	Purgative	Tisane
287	Bryonia cretica L. subsp. dioica (Jacq.) Tutin	Cucurbitaceae	Root	Gastrointestinal system disorders	Purgative	Tisane
288	Bryonia cretica L. subsp. dioica (Jacq.) Tutin	Cucurbitaceae	Root	Gastrointestinal system disorders	Purgative	Tisane
289	Bryonia cretica L. subsp. dioica (Jacq.) Tutin	Cucurbitaceae	Root	Gastrointestinal system disorders	Purgative	Tisane
1375	Bryonia cretica L. subsp. dioica (Jacq.) Tutin	Cucurbitaceae	Root	Gastrointestinal system disorders	Ruminal antistatic	Tisane
1376	Bryonia cretica L. subsp. dioica (Jacq.) Tutin	Cucurbitaceae	Root	Gastrointestinal system disorders	Ruminal antistatic	Tisane
1539	Bryonia cretica L. subsp. dioica (Jacq.) Tutin	Cucurbitaceae	Root	Gastrointestinal system disorders	Ruminal antistatic	Tisane
95	Buxus sempervirens L.	Buxaceae	Stem	Gastrointestinal system disorders	Carminative	Direct use
96	Buxus sempervirens L.	Buxaceae	Stem	Gastrointestinal system disorders	Carminative	Direct use
97	Buxus sempervirens L.	Buxaceae	Stem	Gastrointestinal system disorders	Carminative	Direct use
118	Buxus sempervirens L.	Buxaceae	Stem	Gastrointestinal system disorders	Carminative	Direct use
119	Buxus sempervirens L.	Buxaceae	Stem	Gastrointestinal system disorders	Carminative	Direct use
120	Carum carvi L.	Apiaceae	Seed	Gastrointestinal system disorders	Digestive	Tisane
177	Carum carvi L.	Apiaceae	Seed	Gastrointestinal system disorders	Digestive	Tisane
178	Carum carvi L.	Apiaceae	Seed	Gastrointestinal system disorders	Digestive	Tisane
264	Carum carvi L.	Apiaceae	Seed	Gastrointestinal system disorders	Digestive	Tisane
265	Carum carvi L.	Apiaceae	Seed	Gastrointestinal system disorders	Digestive	Tisane
284	Carum carvi L.	Apiaceae	Seed	Gastrointestinal system disorders	Digestive	Tisane
574	Carum carvi L.	Apiaceae	Seed	Gastrointestinal system disorders	Intestinal anti-inflammatory	Tisane
575	Carum carvi L.	Apiaceae	Seed	Gastrointestinal system disorders	Intestinal anti-inflammatory	Tisane
576	Carum carvi L.	Apiaceae	Seed	Gastrointestinal system disorders	Intestinal anti-inflammatory	Tisane
577	Carum carvi L.	Apiaceae	Seed	Gastrointestinal system disorders	Intestinal anti-inflammatory	Tisane
163	Cassia angustifolia Vahl.	Fabaceae	Leaf	Gastrointestinal system disorders	Purgative	Tisane
164	Cassia angustifolia Vahl.	Fabaceae	Leaf	Gastrointestinal system disorders	Purgative	Tisane
165	Cassia angustifolia Vahl.	Fabaceae	Leaf	Gastrointestinal system disorders	Purgative	Tisane
252	Cassia angustifolia Vahl.	Fabaceae	Leaf	Gastrointestinal system disorders	Purgative	Tisane
253	Cassia angustifolia Vahl.	Fabaceae	Leaf	Gastrointestinal system disorders	Purgative	Tisane
82	Cassia angustifolia Vahl.	Fabaceae	Leaf	Gastrointestinal system disorders	Purgative	Tisane
83	Cassia angustifolia Vahl.	Fabaceae	Leaf	Gastrointestinal system disorders	Purgative	Tisane
85	Cassia angustifolia Vahl.	Fabaceae	Leaf	Gastrointestinal system disorders	Purgative	Tisane
147	Cassia angustifolia Vahl.	Fabaceae	Leaf	Gastrointestinal system disorders	Purgative	Tisane
155	Cassia angustifolia Vahl.	Fabaceae	Leaf	Gastrointestinal system disorders	Purgative	Tisane
2842	Centaurium erythraea Rafn	Gentianaceae	Aerial part	Gastrointestinal system disorders	Orexigenic	Tisane
2843	Centaurium erythraea Rafn	Gentianaceae	Aerial part	Gastrointestinal system disorders	Orexigenic	Tisane
2844	Centaurium erythraea Rafn	Gentianaceae	Aerial part	Gastrointestinal system disorders	Orexigenic	Tisane
2845	Centaurium erythraea Rafn	Gentianaceae	Aerial part	Gastrointestinal system disorders	Orexigenic	Tisane
3180	Ceratonia siliqua L.	Fabaceae	Fruit	Gastrointestinal system disorders	Antidiarrheal	Direct use
3204	Ceratonia siliqua L.	Fabaceae	Fruit	Gastrointestinal system disorders	Antidiarrheal	Macerated in water
424	Ceratonia siliqua L.	Fabaceae	Fruit	Gastrointestinal system disorders	Antidiarrheal	Trochiscus
2852	Ceratonia siliqua L.	Fabaceae	Fruit	Gastrointestinal system disorders	Antidiarrheal	Direct use
2853	Ceratonia siliqua L.	Fabaceae	Fruit	Gastrointestinal system disorders	Antidiarrheal	Direct use
2989	Ceratonia siliqua L.	Fabaceae	Fruit	Gastrointestinal system disorders	Antidiarrheal	Tisane
124	Ceratonia siliqua L.	Fabaceae	Fruit	Gastrointestinal system disorders	Antidiarrheal	Direct use
125	Ceratonia siliqua L.	Fabaceae	Fruit	Gastrointestinal system disorders	Antidiarrheal	Direct use
140	Ceratonia siliqua L.	Fabaceae	Fruit	Gastrointestinal system disorders	Antidiarrheal	Direct use
166	Ceratonia siliqua L.	Fabaceae	Fruit	Gastrointestinal system disorders	Antidiarrheal	Direct use
166	Ceratonia siliqua L.	Fabaceae	Fruit	Gastrointestinal system disorders	Antidiarrheal	Direct use
167	Ceratonia siliqua L.	Fabaceae	Fruit	Gastrointestinal system disorders	Antidiarrheal	Direct use
167	Ceratonia siliqua L.	Fabaceae	Fruit	Gastrointestinal system disorders	Antidiarrheal	Direct use
168	Ceratonia siliqua L.	Fabaceae	Fruit	Gastrointestinal system disorders	Antidiarrheal	Direct use
124	Ceratonia siliqua L.	Fabaceae	Fruit	Gastrointestinal system disorders	Antidiarrheal	Tisane
125	Ceratonia siliqua L.	Fabaceae	Fruit	Gastrointestinal system disorders	Antidiarrheal	Tisane
140	Ceratonia siliqua L.	Fabaceae	Fruit	Gastrointestinal system disorders	Antidiarrheal	Tisane
3202	Ceterach officinarum DC. in Lam. et DC.	Aspleniaceae	Frond	Gastrointestinal system disorders	Anti-icteric	Tisane
120	Chelidonium majus L.	Papaveraceae	Aerial part	Gastrointestinal system disorders	Hepatoprotective	Direct use
163	Chelidonium majus L.	Papaveraceae	Aerial part	Gastrointestinal system disorders	Hepatoprotective	Direct use
164	Chelidonium majus L.	Papaveraceae	Aerial part	Gastrointestinal system disorders	Hepatoprotective	Direct use
165	Chelidonium majus L.	Papaveraceae	Aerial part	Gastrointestinal system disorders	Hepatoprotective	Direct use
182	Chelidonium majus L.	Papaveraceae	Aerial part	Gastrointestinal system disorders	Hepatoprotective	Direct use
183	Chelidonium majus L.	Papaveraceae	Aerial part	Gastrointestinal system disorders	Hepatoprotective	Direct use
184	Chelidonium majus L.	Papaveraceae	Aerial part	Gastrointestinal system disorders	Hepatoprotective	Direct use
195	Chelidonium majus L.	Papaveraceae	Aerial part	Gastrointestinal system disorders	Hepatoprotective	Direct use
221	Chelidonium majus L.	Papaveraceae	Aerial part	Gastrointestinal system disorders	Hepatoprotective	Direct use
236	Chelidonium majus L.	Papaveraceae	Aerial part	Gastrointestinal system disorders	Hepatoprotective	Direct use
237	Chelidonium majus L.	Papaveraceae	Aerial part	Gastrointestinal system disorders	Hepatoprotective	Direct use
238	Chelidonium majus L.	Papaveraceae	Aerial part	Gastrointestinal system disorders	Hepatoprotective	Direct use
120	Chelidonium majus L.	Papaveraceae	Aerial part	Gastrointestinal system disorders	Hepatoprotective	Tisane
3261	Cichorium endivia L.	Asteraceae	Leaf	Metabolic disorders	Cooling agent	Tisane
3262	Cichorium endivia L.	Asteraceae	Leaf	Metabolic disorders	Cooling agent	Tisane
339	Citrus limon (L.) Burm.	Rutaceae	Fruit	Nutritional disorders	Vitamin	Honey based syrup
339	Citrus sinensis (L.) Osbeck	Rutaceae	Fruit	Nutritional disorders	Vitamin	Honey based syrup
2508	Coffea arabica L.	Rubiaceae	Seed	Gastrointestinal system disorders	Digestive	Direct use
2509	Coffea arabica L.	Rubiaceae	Seed	Gastrointestinal system disorders	Digestive	Direct use
37	Coris monspeliensis L. subsp. monspeliensis	Primulaceae	Flowering aerial part	Gastrointestinal system disorders	Antidiarrheal	Tisane
72	Coris monspeliensis L. subsp. monspeliensis	Primulaceae	Flowering aerial part	Gastrointestinal system disorders	Antidiarrheal	Tisane
73	Coris monspeliensis L. subsp. monspeliensis	Primulaceae	Flowering aerial part	Gastrointestinal system disorders	Antidiarrheal	Tisane
108	Coris monspeliensis L. subsp. monspeliensis	Primulaceae	Flowering aerial part	Gastrointestinal system disorders	Antidiarrheal	Tisane
160	Coris monspeliensis L. subsp. monspeliensis	Primulaceae	Flowering aerial part	Gastrointestinal system disorders	Antidiarrheal	Tisane
161	Coris monspeliensis L. subsp. monspeliensis	Primulaceae	Flowering aerial part	Gastrointestinal system disorders	Antidiarrheal	Tisane
189	Coris monspeliensis L. subsp. monspeliensis	Primulaceae	Flowering aerial part	Gastrointestinal system disorders	Antidiarrheal	Tisane
190	Coris monspeliensis L. subsp. monspeliensis	Primulaceae	Flowering aerial part	Gastrointestinal system disorders	Antidiarrheal	Tisane
80	Coronilla emerus L. subsp. emerus	Fabaceae	Aerial part	Gastrointestinal system disorders	Laxative	Tisane
81	Coronilla emerus L. subsp. emerus	Fabaceae	Aerial part	Gastrointestinal system disorders	Laxative	Tisane
3180	Corylus avellana L.	Betulaceae	Stem	Gastrointestinal system disorders	For colic	Unknown
3173	Corylus avellana L.	Betulaceae	Leaf	Gastrointestinal system disorders	Intestinal anti-inflammatory	Direct use
2789	Cynodon dactylon (L.) Pers	Poaceae	Root	Gastrointestinal system disorders	Antidiarrheal	Tisane
3180	Cynodon dactylon (L.) Pers.	Poaceae	Leaf	Gastrointestinal system disorders	Digestive	Direct use
597	Daphne gnidium L.	Thymelaeaceae	Aerial part	Gastrointestinal system disorders	Antidiarrheal	Direct use
1259	Daphne gnidium L.	Thymelaeaceae	Aerial part	Gastrointestinal system disorders	Antidiarrheal	Direct use
1876	Daphne gnidium L.	Thymelaeaceae	Aerial part	Gastrointestinal system disorders	Antidiarrheal	Direct use
2734	Daphne gnidium L.	Thymelaeaceae	Aerial part	Gastrointestinal system disorders	Antidiarrheal	Direct use
2735	Daphne gnidium L.	Thymelaeaceae	Aerial part	Gastrointestinal system disorders	Antidiarrheal	Direct use
2789	Daphne gnidium L.	Thymelaeaceae	Aerial part	Gastrointestinal system disorders	Antidiarrheal	Direct use
447	Daphne gnidium L.	Thymelaeaceae	Bark	Gastrointestinal system disorders	Antidiarrheal	Poultice
2766	Daphne gnidium L.	Thymelaeaceae	Bark	Gastrointestinal system disorders	Antidiarrheal	Direct use
2767	Daphne gnidium L.	Thymelaeaceae	Bark	Gastrointestinal system disorders	Antidiarrheal	Direct use
2814	Daphne gnidium L.	Thymelaeaceae	Bark	Gastrointestinal system disorders	Antidiarrheal	Direct use
2815	Daphne gnidium L.	Thymelaeaceae	Bark	Gastrointestinal system disorders	Antidiarrheal	Direct use
2819	Daphne gnidium L.	Thymelaeaceae	Bark	Gastrointestinal system disorders	Antidiarrheal	Direct use
2839	Daphne gnidium L.	Thymelaeaceae	Bark	Gastrointestinal system disorders	Antidiarrheal	Direct use
2840	Daphne gnidium L.	Thymelaeaceae	Bark	Gastrointestinal system disorders	Antidiarrheal	Direct use
2848	Daphne gnidium L.	Thymelaeaceae	Bark	Gastrointestinal system disorders	Antidiarrheal	Direct use
3290	Daphne gnidium L.	Thymelaeaceae	Bark	Gastrointestinal system disorders	Antidiarrheal	Direct use
3291	Daphne gnidium L.	Thymelaeaceae	Bark	Gastrointestinal system disorders	Antidiarrheal	Direct use
706	Daphne gnidium L.	Thymelaeaceae	Stem	Gastrointestinal system disorders	Antidiarrheal	Direct use
3064	Daphne gnidium L.	Thymelaeaceae	Stem	Gastrointestinal system disorders	Antidiarrheal	Direct use
1639	Daphne gnidium L.	Thymelaeaceae	Whle plant	Gastrointestinal system disorders	Antidiarrheal	Unknown
2859	Ecballium elaterium (L.) A.Richard in Bory	Cucurbitaceae	Fruit	Gastrointestinal system disorders	Antidiarrheal	Poultice
2860	Ecballium elaterium (L.) A.Richard in Bory	Cucurbitaceae	Fruit	Gastrointestinal system disorders	Antidiarrheal	Poultice
20	Equisetum arvense L.	Equisetaceae	Aerial part	Gastrointestinal system disorders	Orexigenic	Tisane
408	Eriobotrya japonica (Thunb.) Lindl.	Rosaceae	Leaf	Gastrointestinal system disorders	Antidiarrheal	Tisane
409	Eriobotrya japonica (Thunb.) Lindl.	Rosaceae	Leaf	Gastrointestinal system disorders	Antidiarrheal	Tisane
414	Eriobotrya japonica (Thunb.) Lindl.	Rosaceae	Leaf	Gastrointestinal system disorders	Antidiarrheal	Tisane
681	Eriobotrya japonica (Thunb.) Lindl.	Rosaceae	Leaf	Gastrointestinal system disorders	Antidiarrheal	Tisane
1367	Eryngium campestre L.	Apiaceae	Leaf	Gastrointestinal system disorders	Anti-icteric	Direct use
1382	Euphorbia lathyris L.	Euphorbiaceae	Fruit	Gastrointestinal system disorders	Emetic	Tisane
38	Euphorbia lathyris L.	Euphorbiaceae	Aerial part	Gastrointestinal system disorders	Purgative	Tisane
41	Euphorbia lathyris L.	Euphorbiaceae	Aerial part	Gastrointestinal system disorders	Purgative	Tisane
44	Euphorbia lathyris L.	Euphorbiaceae	Aerial part	Gastrointestinal system disorders	Purgative	Tisane
45	Euphorbia lathyris L.	Euphorbiaceae	Aerial part	Gastrointestinal system disorders	Purgative	Tisane
50	Euphorbia lathyris L.	Euphorbiaceae	Aerial part	Gastrointestinal system disorders	Purgative	Tisane
54	Euphorbia lathyris L.	Euphorbiaceae	Aerial part	Gastrointestinal system disorders	Purgative	Tisane
62	Euphorbia lathyris L.	Euphorbiaceae	Aerial part	Gastrointestinal system disorders	Purgative	Tisane
63	Euphorbia lathyris L.	Euphorbiaceae	Aerial part	Gastrointestinal system disorders	Purgative	Tisane
64	Euphorbia lathyris L.	Euphorbiaceae	Aerial part	Gastrointestinal system disorders	Purgative	Tisane
82	Euphorbia lathyris L.	Euphorbiaceae	Aerial part	Gastrointestinal system disorders	Purgative	Tisane
83	Euphorbia lathyris L.	Euphorbiaceae	Aerial part	Gastrointestinal system disorders	Purgative	Tisane
88	Euphorbia lathyris L.	Euphorbiaceae	Aerial part	Gastrointestinal system disorders	Purgative	Tisane
89	Euphorbia lathyris L.	Euphorbiaceae	Aerial part	Gastrointestinal system disorders	Purgative	Tisane
101	Euphorbia lathyris L.	Euphorbiaceae	Aerial part	Gastrointestinal system disorders	Purgative	Tisane
102	Euphorbia lathyris L.	Euphorbiaceae	Aerial part	Gastrointestinal system disorders	Purgative	Tisane
109	Euphorbia lathyris L.	Euphorbiaceae	Aerial part	Gastrointestinal system disorders	Purgative	Tisane
110	Euphorbia lathyris L.	Euphorbiaceae	Aerial part	Gastrointestinal system disorders	Purgative	Tisane
121	Euphorbia lathyris L.	Euphorbiaceae	Aerial part	Gastrointestinal system disorders	Purgative	Tisane
122	Euphorbia lathyris L.	Euphorbiaceae	Aerial part	Gastrointestinal system disorders	Purgative	Tisane
133	Euphorbia lathyris L.	Euphorbiaceae	Aerial part	Gastrointestinal system disorders	Purgative	Tisane
134	Euphorbia lathyris L.	Euphorbiaceae	Aerial part	Gastrointestinal system disorders	Purgative	Tisane
141	Euphorbia lathyris L.	Euphorbiaceae	Aerial part	Gastrointestinal system disorders	Purgative	Tisane
142	Euphorbia lathyris L.	Euphorbiaceae	Aerial part	Gastrointestinal system disorders	Purgative	Tisane
144	Euphorbia lathyris L.	Euphorbiaceae	Aerial part	Gastrointestinal system disorders	Purgative	Tisane
145	Euphorbia lathyris L.	Euphorbiaceae	Aerial part	Gastrointestinal system disorders	Purgative	Tisane
146	Euphorbia lathyris L.	Euphorbiaceae	Aerial part	Gastrointestinal system disorders	Purgative	Tisane
154	Euphorbia lathyris L.	Euphorbiaceae	Aerial part	Gastrointestinal system disorders	Purgative	Tisane
155	Euphorbia lathyris L.	Euphorbiaceae	Aerial part	Gastrointestinal system disorders	Purgative	Tisane
179	Euphorbia lathyris L.	Euphorbiaceae	Aerial part	Gastrointestinal system disorders	Purgative	Tisane
182	Euphorbia lathyris L.	Euphorbiaceae	Aerial part	Gastrointestinal system disorders	Purgative	Tisane
183	Euphorbia lathyris L.	Euphorbiaceae	Aerial part	Gastrointestinal system disorders	Purgative	Tisane
184	Euphorbia lathyris L.	Euphorbiaceae	Aerial part	Gastrointestinal system disorders	Purgative	Tisane
189	Euphorbia lathyris L.	Euphorbiaceae	Aerial part	Gastrointestinal system disorders	Purgative	Tisane
190	Euphorbia lathyris L.	Euphorbiaceae	Aerial part	Gastrointestinal system disorders	Purgative	Tisane
224	Euphorbia lathyris L.	Euphorbiaceae	Aerial part	Gastrointestinal system disorders	Purgative	Tisane
225	Euphorbia lathyris L.	Euphorbiaceae	Aerial part	Gastrointestinal system disorders	Purgative	Tisane
252	Euphorbia lathyris L.	Euphorbiaceae	Aerial part	Gastrointestinal system disorders	Purgative	Tisane
253	Euphorbia lathyris L.	Euphorbiaceae	Aerial part	Gastrointestinal system disorders	Purgative	Tisane
260	Euphorbia lathyris L.	Euphorbiaceae	Aerial part	Gastrointestinal system disorders	Purgative	Tisane
261	Euphorbia lathyris L.	Euphorbiaceae	Aerial part	Gastrointestinal system disorders	Purgative	Tisane
262	Euphorbia lathyris L.	Euphorbiaceae	Aerial part	Gastrointestinal system disorders	Purgative	Tisane
270	Euphorbia lathyris L.	Euphorbiaceae	Aerial part	Gastrointestinal system disorders	Purgative	Tisane
64	Euphorbia lathyris L.	Euphorbiaceae	Fruit	Gastrointestinal system disorders	Purgative	Direct use
70	Euphorbia lathyris L.	Euphorbiaceae	Fruit	Gastrointestinal system disorders	Purgative	Direct use
71	Euphorbia lathyris L.	Euphorbiaceae	Fruit	Gastrointestinal system disorders	Purgative	Direct use
127	Euphorbia lathyris L.	Euphorbiaceae	Fruit	Gastrointestinal system disorders	Purgative	Direct use
182	Euphorbia lathyris L.	Euphorbiaceae	Fruit	Gastrointestinal system disorders	Purgative	Direct use
183	Euphorbia lathyris L.	Euphorbiaceae	Fruit	Gastrointestinal system disorders	Purgative	Direct use
184	Euphorbia lathyris L.	Euphorbiaceae	Fruit	Gastrointestinal system disorders	Purgative	Direct use
187	Euphorbia lathyris L.	Euphorbiaceae	Fruit	Gastrointestinal system disorders	Purgative	Direct use
188	Euphorbia lathyris L.	Euphorbiaceae	Fruit	Gastrointestinal system disorders	Purgative	Direct use
57	Euphorbia lathyris L.	Euphorbiaceae	Fruit	Gastrointestinal system disorders	Purgative	Tisane
64	Euphorbia lathyris L.	Euphorbiaceae	Fruit	Gastrointestinal system disorders	Purgative	Tisane
70	Euphorbia lathyris L.	Euphorbiaceae	Fruit	Gastrointestinal system disorders	Purgative	Tisane
71	Euphorbia lathyris L.	Euphorbiaceae	Fruit	Gastrointestinal system disorders	Purgative	Tisane
86	Euphorbia lathyris L.	Euphorbiaceae	Fruit	Gastrointestinal system disorders	Purgative	Tisane
87	Euphorbia lathyris L.	Euphorbiaceae	Fruit	Gastrointestinal system disorders	Purgative	Tisane
109	Euphorbia lathyris L.	Euphorbiaceae	Fruit	Gastrointestinal system disorders	Purgative	Tisane
110	Euphorbia lathyris L.	Euphorbiaceae	Fruit	Gastrointestinal system disorders	Purgative	Tisane
118	Euphorbia lathyris L.	Euphorbiaceae	Fruit	Gastrointestinal system disorders	Purgative	Tisane
119	Euphorbia lathyris L.	Euphorbiaceae	Fruit	Gastrointestinal system disorders	Purgative	Tisane
127	Euphorbia lathyris L.	Euphorbiaceae	Fruit	Gastrointestinal system disorders	Purgative	Tisane
148	Euphorbia lathyris L.	Euphorbiaceae	Fruit	Gastrointestinal system disorders	Purgative	Tisane
153	Euphorbia lathyris L.	Euphorbiaceae	Fruit	Gastrointestinal system disorders	Purgative	Tisane
177	Euphorbia lathyris L.	Euphorbiaceae	Fruit	Gastrointestinal system disorders	Purgative	Tisane
178	Euphorbia lathyris L.	Euphorbiaceae	Fruit	Gastrointestinal system disorders	Purgative	Tisane
179	Euphorbia lathyris L.	Euphorbiaceae	Fruit	Gastrointestinal system disorders	Purgative	Tisane
182	Euphorbia lathyris L.	Euphorbiaceae	Fruit	Gastrointestinal system disorders	Purgative	Tisane
183	Euphorbia lathyris L.	Euphorbiaceae	Fruit	Gastrointestinal system disorders	Purgative	Tisane
184	Euphorbia lathyris L.	Euphorbiaceae	Fruit	Gastrointestinal system disorders	Purgative	Tisane
187	Euphorbia lathyris L.	Euphorbiaceae	Fruit	Gastrointestinal system disorders	Purgative	Tisane
188	Euphorbia lathyris L.	Euphorbiaceae	Fruit	Gastrointestinal system disorders	Purgative	Tisane
221	Euphorbia lathyris L.	Euphorbiaceae	Fruit	Gastrointestinal system disorders	Purgative	Tisane
245	Euphorbia lathyris L.	Euphorbiaceae	Fruit	Gastrointestinal system disorders	Purgative	Tisane
246	Euphorbia lathyris L.	Euphorbiaceae	Fruit	Gastrointestinal system disorders	Purgative	Tisane
247	Euphorbia lathyris L.	Euphorbiaceae	Fruit	Gastrointestinal system disorders	Purgative	Tisane
38	Euphorbia lathyris L.	Euphorbiaceae	Fruit	Gastrointestinal system disorders	Purgative	Direct use
44	Euphorbia lathyris L.	Euphorbiaceae	Fruit	Gastrointestinal system disorders	Purgative	Direct use
45	Euphorbia lathyris L.	Euphorbiaceae	Fruit	Gastrointestinal system disorders	Purgative	Direct use
1382	Euphorbia lathyris L.	Euphorbiaceae	Fruit	Gastrointestinal system disorders	Purgative	Tisane
72	Euphorbia lathyris L.	Euphorbiaceae	Unknown	Gastrointestinal system disorders	Purgative	Tisane
73	Euphorbia lathyris L.	Euphorbiaceae	Unknown	Gastrointestinal system disorders	Purgative	Tisane
174	Euphorbia lathyris L.	Euphorbiaceae	Unknown	Gastrointestinal system disorders	Purgative	Tisane
175	Euphorbia lathyris L.	Euphorbiaceae	Unknown	Gastrointestinal system disorders	Purgative	Tisane
176	Euphorbia lathyris L.	Euphorbiaceae	Unknown	Gastrointestinal system disorders	Purgative	Tisane
197	Euphorbia lathyris L.	Euphorbiaceae	Unknown	Gastrointestinal system disorders	Purgative	Tisane
198	Euphorbia lathyris L.	Euphorbiaceae	Unknown	Gastrointestinal system disorders	Purgative	Tisane
338	Ficus carica L.	Moraceae	Inflorescence	Nutritional disorders	For gaining weight	Direct use
3147	Filipendula ulmaria (L.) Maxim.	Rosaceae	Flower	Gastrointestinal system disorders	Antidiarrheal	Tisane
288	Foeniculum vulgare Mill.	Apiaceae	Aerial part	Gastrointestinal system disorders	Antidiarrheal	Tisane
289	Foeniculum vulgare Mill.	Apiaceae	Aerial part	Gastrointestinal system disorders	Antidiarrheal	Tisane
385	Foeniculum vulgare Mill.	Apiaceae	Unknown	Gastrointestinal system disorders	Antidiarrheal	Direct use
199	Foeniculum vulgare Mill.	Apiaceae	Aerial part	Gastrointestinal system disorders	Digestive	Tisane
200	Foeniculum vulgare Mill.	Apiaceae	Aerial part	Gastrointestinal system disorders	Digestive	Tisane
627	Foeniculum vulgare Mill.	Apiaceae	Stem	Gastrointestinal system disorders	Ruminal antistatic	Direct use
1252	Foeniculum vulgare Mill.	Apiaceae	Aerial part	Gastrointestinal system disorders	Stomachic	Tisane
505	Fraxinus excelsior L.	Oleaceae	Aerial part	Gastrointestinal system disorders	Antidiarrheal	Direct use
506	Fraxinus excelsior L.	Oleaceae	Aerial part	Gastrointestinal system disorders	Antidiarrheal	Direct use
115	Fraxinus excelsior L.	Oleaceae	Leaf	Gastrointestinal system disorders	Antidiarrheal	Direct use
116	Fraxinus excelsior L.	Oleaceae	Leaf	Gastrointestinal system disorders	Antidiarrheal	Direct use
155	Fraxinus excelsior L.	Oleaceae	Leaf	Gastrointestinal system disorders	Antidiarrheal	Direct use
505	Fraxinus excelsior L.	Oleaceae	Leaf	Gastrointestinal system disorders	Antidiarrheal	Tisane
506	Fraxinus excelsior L.	Oleaceae	Leaf	Gastrointestinal system disorders	Antidiarrheal	Tisane
201	Fraxinus excelsior L.	Oleaceae	Fruit	Gastrointestinal system disorders	Digestive	Tisane
202	Fraxinus excelsior L.	Oleaceae	Fruit	Gastrointestinal system disorders	Digestive	Tisane
42	Fraxinus excelsior L.	Oleaceae	Inernal bark	Gastrointestinal system disorders	Emetic	Emulsion
572	Fraxinus excelsior L.	Oleaceae	Aerial part	Gastrointestinal system disorders	Ruminal antistatic	Direct use
573	Fraxinus excelsior L.	Oleaceae	Aerial part	Gastrointestinal system disorders	Ruminal antistatic	Direct use
2789	Galium aparine L.	Rubiaceae	Aerial part	Gastrointestinal system disorders	Ruminal antistatic	Direct use
82	Genista balansae (Boiss.) Rouy subsp. europaea (G.López et Ch.E.Jarvis) O.Bolòs et J.Vigo	Fabaceae	Aerial part	Gastrointestinal system disorders	For digestive disorders	Tisane
83	Genista balansae (Boiss.) Rouy subsp. europaea (G.López et Ch.E.Jarvis) O.Bolòs et J.Vigo	Fabaceae	Aerial part	Gastrointestinal system disorders	For digestive disorders	Tisane
37	Genista scorpius (L.) DC. in Lam. et DC. subsp. scorpius	Fabaceae	Young stem	Gastrointestinal system disorders	Purgative	Direct use
174	Gentiana burseri Lap. subsp. burseri	Gentianaceae	Root	Gastrointestinal system disorders	Laxative	Tisane
175	Gentiana burseri Lap. subsp. burseri	Gentianaceae	Root	Gastrointestinal system disorders	Laxative	Tisane
176	Gentiana burseri Lap. subsp. burseri	Gentianaceae	Root	Gastrointestinal system disorders	Laxative	Tisane
134	Gentiana lutea L.	Gentianaceae	Root	Gastrointestinal system disorders	Buccal antiseptic	Lotion
174	Gentiana lutea L.	Gentianaceae	Root	Gastrointestinal system disorders	Laxative	Tisane
175	Gentiana lutea L.	Gentianaceae	Root	Gastrointestinal system disorders	Laxative	Tisane
176	Gentiana lutea L.	Gentianaceae	Root	Gastrointestinal system disorders	Laxative	Tisane
2744	Gentiana lutea L.	Gentianaceae	Root	Gastrointestinal system disorders	Orexigenic	Tisane
2745	Gentiana lutea L.	Gentianaceae	Root	Gastrointestinal system disorders	Orexigenic	Tisane
38	Globularia alypum L.	Plantaginaceae	Aerial part	Gastrointestinal system disorders	Laxative	Tisane
39	Globularia alypum L.	Plantaginaceae	Aerial part	Gastrointestinal system disorders	Laxative	Tisane
41	Globularia alypum L.	Plantaginaceae	Aerial part	Gastrointestinal system disorders	Laxative	Tisane
43	Globularia alypum L.	Plantaginaceae	Aerial part	Gastrointestinal system disorders	Laxative	Tisane
44	Globularia alypum L.	Plantaginaceae	Aerial part	Gastrointestinal system disorders	Laxative	Tisane
45	Globularia alypum L.	Plantaginaceae	Aerial part	Gastrointestinal system disorders	Laxative	Tisane
46	Globularia alypum L.	Plantaginaceae	Aerial part	Gastrointestinal system disorders	Laxative	Tisane
47	Globularia alypum L.	Plantaginaceae	Aerial part	Gastrointestinal system disorders	Laxative	Tisane
50	Globularia alypum L.	Plantaginaceae	Aerial part	Gastrointestinal system disorders	Laxative	Tisane
51	Globularia alypum L.	Plantaginaceae	Aerial part	Gastrointestinal system disorders	Laxative	Tisane
52	Globularia alypum L.	Plantaginaceae	Aerial part	Gastrointestinal system disorders	Laxative	Tisane
53	Globularia alypum L.	Plantaginaceae	Aerial part	Gastrointestinal system disorders	Laxative	Tisane
118	Globularia vulgaris L.	Plantaginaceae	Aerial part	Gastrointestinal system disorders	Antidiarrheal	Tisane
119	Globularia vulgaris L.	Plantaginaceae	Aerial part	Gastrointestinal system disorders	Antidiarrheal	Tisane
245	Helleborus foetidus L.	Ranunculaceae	Young aerial part	Gastrointestinal system disorders	Carminative	Poultice
246	Helleborus foetidus L.	Ranunculaceae	Young aerial part	Gastrointestinal system disorders	Carminative	Poultice
247	Helleborus foetidus L.	Ranunculaceae	Young aerial part	Gastrointestinal system disorders	Carminative	Poultice
55	Helleborus foetidus L.	Ranunculaceae	Young aerial part	Gastrointestinal system disorders	Carminative	Direct use
56	Helleborus foetidus L.	Ranunculaceae	Young aerial part	Gastrointestinal system disorders	Carminative	Direct use
57	Helleborus foetidus L.	Ranunculaceae	Young aerial part	Gastrointestinal system disorders	Carminative	Direct use
58	Helleborus foetidus L.	Ranunculaceae	Young aerial part	Gastrointestinal system disorders	Carminative	Direct use
118	Helleborus foetidus L.	Ranunculaceae	Young aerial part	Gastrointestinal system disorders	Carminative	Direct use
119	Helleborus foetidus L.	Ranunculaceae	Young aerial part	Gastrointestinal system disorders	Carminative	Direct use
149	Helleborus foetidus L.	Ranunculaceae	Young aerial part	Gastrointestinal system disorders	Carminative	Direct use
154	Helleborus foetidus L.	Ranunculaceae	Young aerial part	Gastrointestinal system disorders	Carminative	Direct use
166	Helleborus foetidus L.	Ranunculaceae	Young aerial part	Gastrointestinal system disorders	Carminative	Direct use
167	Helleborus foetidus L.	Ranunculaceae	Young aerial part	Gastrointestinal system disorders	Carminative	Direct use
189	Helleborus foetidus L.	Ranunculaceae	Young aerial part	Gastrointestinal system disorders	Carminative	Direct use
190	Helleborus foetidus L.	Ranunculaceae	Young aerial part	Gastrointestinal system disorders	Carminative	Direct use
191	Helleborus foetidus L.	Ranunculaceae	Young aerial part	Gastrointestinal system disorders	Carminative	Direct use
192	Helleborus foetidus L.	Ranunculaceae	Young aerial part	Gastrointestinal system disorders	Carminative	Direct use
192	Helleborus foetidus L.	Ranunculaceae	Young aerial part	Gastrointestinal system disorders	Carminative	Direct use
199	Helleborus foetidus L.	Ranunculaceae	Young aerial part	Gastrointestinal system disorders	Carminative	Direct use
200	Helleborus foetidus L.	Ranunculaceae	Young aerial part	Gastrointestinal system disorders	Carminative	Direct use
201	Helleborus foetidus L.	Ranunculaceae	Young aerial part	Gastrointestinal system disorders	Carminative	Direct use
202	Helleborus foetidus L.	Ranunculaceae	Young aerial part	Gastrointestinal system disorders	Carminative	Direct use
254	Helleborus foetidus L.	Ranunculaceae	Young aerial part	Gastrointestinal system disorders	Carminative	Direct use
1378	Helleborus foetidus L.	Ranunculaceae	Aerial part	Gastrointestinal system disorders	Intestinal anti-inflammatory	Direct use
2866	Herniaria glabra L.	Caryophyllaceae	Aerial part	Gastrointestinal system disorders	Antidiarrheal	Tisane
2868	Herniaria glabra L.	Caryophyllaceae	Aerial part	Gastrointestinal system disorders	Antidiarrheal	Tisane
466	Herniaria glabra L.	Caryophyllaceae	Inflorescence	Gastrointestinal system disorders	Antidiarrheal	Tisane
467	Herniaria glabra L.	Caryophyllaceae	Inflorescence	Gastrointestinal system disorders	Antidiarrheal	Tisane
1327	Herniaria glabra L.	Caryophyllaceae	Aerial part	Gastrointestinal system disorders	Anti-icteric	Tisane
339	Hordeum vulgare L.	Poaceae	Fruit	Gastrointestinal system disorders	Hepatic anti-inflammatory	Suspension
127	Hypericum perforatum L.	Hypericaceae	Aerial part	Gastrointestinal system disorders	Digestive	Tisane
2805	Inula viscosa (L.) Ait.	Asteraceae	Leaf	Gastrointestinal system disorders	Intestinal anti-inflammatory	Poultice
2807	Inula viscosa (L.) Ait.	Asteraceae	Leaf	Gastrointestinal system disorders	Intestinal anti-inflammatory	Poultice
203	Iris germanica L.	Iridaceae	Rhizome	Gastrointestinal system disorders	Laxative	Tisane
204	Iris germanica L.	Iridaceae	Rhizome	Gastrointestinal system disorders	Laxative	Tisane
193	Juglans regia L.	Juglandaceae	Leaf	Gastrointestinal system disorders	Laxative	Enema
194	Juglans regia L.	Juglandaceae	Leaf	Gastrointestinal system disorders	Laxative	Enema
141	Juniperus communis L.	Cupressaceae	Stem	Gastrointestinal system disorders	Antidiarrheal	Emulsion
142	Juniperus communis L.	Cupressaceae	Stem	Gastrointestinal system disorders	Antidiarrheal	Emulsion
84	Juniperus communis L.	Cupressaceae	Stem	Gastrointestinal system disorders	Carminative	Emulsion
2351	Juniperus communis L.	Cupressaceae	Fructification	Gastrointestinal system disorders	Digestive	Unknown
2500	Juniperus communis L.	Cupressaceae	Fructification	Gastrointestinal system disorders	Digestive	Unknown
2500	Juniperus communis L.	Cupressaceae	Fructification	Gastrointestinal system disorders	Digestive	Unknown
2516	Juniperus communis L.	Cupressaceae	Fructification	Gastrointestinal system disorders	Digestive	Direct use
2497	Juniperus communis L.	Cupressaceae	Fructification	Gastrointestinal system disorders	Digestive	Direct use
42	Juniperus communis L.	Cupressaceae	Fructification	Gastrointestinal system disorders	For digestive disorders	Tisane
72	Juniperus communis L.	Cupressaceae	Stem	Gastrointestinal system disorders	For digestive disorders	Emulsion
73	Juniperus communis L.	Cupressaceae	Stem	Gastrointestinal system disorders	For digestive disorders	Emulsion
143	Juniperus communis L.	Cupressaceae	Stem	Gastrointestinal system disorders	For digestive disorders	Emulsion
276	Juniperus communis L.	Cupressaceae	Stem	Gastrointestinal system disorders	For digestive disorders	Emulsion
115	Juniperus communis L.	Cupressaceae	Stem	Gastrointestinal system disorders	Hepatic anti-inflammatory	Embrocation
116	Juniperus communis L.	Cupressaceae	Stem	Gastrointestinal system disorders	Hepatic anti-inflammatory	Embrocation
115	Juniperus communis L.	Cupressaceae	Stem	Gastrointestinal system disorders	Hepatic anti-inflammatory	Emulsion
116	Juniperus communis L.	Cupressaceae	Stem	Gastrointestinal system disorders	Hepatic anti-inflammatory	Emulsion
3064	Juniperus oxycedrus L.	Cupressaceae	Fructification	Gastrointestinal system disorders	Antidiarrheal	Unknown
103	Juniperus oxycedrus L.	Cupressaceae	Fructification	Gastrointestinal system disorders	For digestive disorders	Tisane
104	Juniperus oxycedrus L.	Cupressaceae	Fructification	Gastrointestinal system disorders	For digestive disorders	Tisane
105	Juniperus oxycedrus L.	Cupressaceae	Fructification	Gastrointestinal system disorders	For digestive disorders	Tisane
106	Juniperus oxycedrus L.	Cupressaceae	Fructification	Gastrointestinal system disorders	For digestive disorders	Tisane
107	Juniperus oxycedrus L.	Cupressaceae	Fructification	Gastrointestinal system disorders	For digestive disorders	Tisane
118	Juniperus oxycedrus L.	Cupressaceae	Stem	Gastrointestinal system disorders	For digestive disorders	Embrocation
119	Juniperus oxycedrus L.	Cupressaceae	Stem	Gastrointestinal system disorders	For digestive disorders	Embrocation
84	Juniperus phoenicea L.	Cupressaceae	Aerial part	Gastrointestinal system disorders	For digestive disorders	Tisane
254	Juniperus phoenicea L.	Cupressaceae	Aerial part	Gastrointestinal system disorders	For digestive disorders	Tisane
108	Juniperus phoenicea L.	Cupressaceae	Young aerial part	Gastrointestinal system disorders	Hepatic anti-inflammatory	Tisane
3218	Juniperus phoenicea L.	Cupressaceae	Aerial part	Gastrointestinal system disorders	Hepatoprotective	Macerated in water
3164	Juniperus phoenicea L.	Cupressaceae	Leaf	Gastrointestinal system disorders	Hepatoprotective	Direct use
3177	Juniperus phoenicea L.	Cupressaceae	Root	Gastrointestinal system disorders	Hepatoprotective	Tisane
3177	Juniperus phoenicea L.	Cupressaceae	Young stem	Gastrointestinal system disorders	Hepatoprotective	Tisane
2742	Lavandula latifolia Medic.	Lamiaceae	Floral summit	Gastrointestinal system disorders	Intestinal anti-inflammatory	Tisane
2743	Lavandula latifolia Medic.	Lamiaceae	Floral summit	Gastrointestinal system disorders	Intestinal anti-inflammatory	Tisane
2355	Linum usitatissimum L.	Linaceae	Seed	Gastrointestinal system disorders	Digestive	Direct use
221	Linum usitatissimum L.	Linaceae	Seed	Gastrointestinal system disorders	Antidiarrheal	Tisane
279	Linum usitatissimum L.	Linaceae	Seed	Gastrointestinal system disorders	Antidiarrheal	Tisane
574	Linum usitatissimum L.	Linaceae	Seed	Gastrointestinal system disorders	Carminative	Tisane
575	Linum usitatissimum L.	Linaceae	Seed	Gastrointestinal system disorders	Carminative	Tisane
576	Linum usitatissimum L.	Linaceae	Seed	Gastrointestinal system disorders	Carminative	Tisane
577	Linum usitatissimum L.	Linaceae	Seed	Gastrointestinal system disorders	Carminative	Tisane
1488	Linum usitatissimum L.	Linaceae	Aerial part	Gastrointestinal system disorders	Laxative	Tisane
2969	Linum usitatissimum L.	Linaceae	Seed	Gastrointestinal system disorders	Laxative	Enema
223	Linum usitatissimum L.	Linaceae	Seed	Gastrointestinal system disorders	Laxative	Emulsion
148	Linum usitatissimum L.	Linaceae	Seed	Gastrointestinal system disorders	Laxative	Emulsion
216	Linum usitatissimum L.	Linaceae	Seed	Gastrointestinal system disorders	Laxative	Emulsion
217	Linum usitatissimum L.	Linaceae	Seed	Gastrointestinal system disorders	Laxative	Emulsion
148	Linum usitatissimum L.	Linaceae	Seed	Gastrointestinal system disorders	Laxative	Enema
88	Linum usitatissimum L.	Linaceae	Seed	Gastrointestinal system disorders	Laxative	Tisane
89	Linum usitatissimum L.	Linaceae	Seed	Gastrointestinal system disorders	Laxative	Tisane
93	Linum usitatissimum L.	Linaceae	Seed	Gastrointestinal system disorders	Laxative	Tisane
94	Linum usitatissimum L.	Linaceae	Seed	Gastrointestinal system disorders	Laxative	Tisane
120	Linum usitatissimum L.	Linaceae	Seed	Gastrointestinal system disorders	Laxative	Tisane
136	Linum usitatissimum L.	Linaceae	Seed	Gastrointestinal system disorders	Laxative	Tisane
154	Linum usitatissimum L.	Linaceae	Seed	Gastrointestinal system disorders	Laxative	Tisane
155	Linum usitatissimum L.	Linaceae	Seed	Gastrointestinal system disorders	Laxative	Tisane
208	Linum usitatissimum L.	Linaceae	Seed	Gastrointestinal system disorders	Laxative	Tisane
210	Linum usitatissimum L.	Linaceae	Seed	Gastrointestinal system disorders	Laxative	Tisane
211	Linum usitatissimum L.	Linaceae	Seed	Gastrointestinal system disorders	Laxative	Tisane
216	Linum usitatissimum L.	Linaceae	Seed	Gastrointestinal system disorders	Laxative	Tisane
217	Linum usitatissimum L.	Linaceae	Seed	Gastrointestinal system disorders	Laxative	Tisane
219	Linum usitatissimum L.	Linaceae	Seed	Gastrointestinal system disorders	Laxative	Tisane
219	Linum usitatissimum L.	Linaceae	Seed	Gastrointestinal system disorders	Laxative	Tisane
220	Linum usitatissimum L.	Linaceae	Seed	Gastrointestinal system disorders	Laxative	Tisane
220	Linum usitatissimum L.	Linaceae	Seed	Gastrointestinal system disorders	Laxative	Tisane
221	Linum usitatissimum L.	Linaceae	Seed	Gastrointestinal system disorders	Laxative	Tisane
248	Linum usitatissimum L.	Linaceae	Seed	Gastrointestinal system disorders	Laxative	Tisane
249	Linum usitatissimum L.	Linaceae	Seed	Gastrointestinal system disorders	Laxative	Tisane
250	Linum usitatissimum L.	Linaceae	Seed	Gastrointestinal system disorders	Laxative	Tisane
251	Linum usitatissimum L.	Linaceae	Seed	Gastrointestinal system disorders	Laxative	Tisane
1790	Linum usitatissimum L.	Linaceae	Unknown	Gastrointestinal system disorders	Laxative	Unknown
1378	Linum usitatissimum L.	Linaceae	Seed	Gastrointestinal system disorders	Ruminal antistatic	Tisane
1446	Linum usitatissimum L.	Linaceae	Seed	Gastrointestinal system disorders	Ruminal antistatic	Tisane
2787	Linum usitatissimum L.	Linaceae	Seed	Gastrointestinal system disorders	Ruminal antistatic	Tisane
2788	Linum usitatissimum L.	Linaceae	Seed	Gastrointestinal system disorders	Ruminal antistatic	Tisane
86	Lippia triphylla (L'Hér.) O.Kuntze	Verbenaceae	Aerial part	Gastrointestinal system disorders	Digestive	Tisane
87	Lippia triphylla (L'Hér.) O.Kuntze	Verbenaceae	Aerial part	Gastrointestinal system disorders	Digestive	Tisane
109	Lippia triphylla (L'Hér.) O.Kuntze	Verbenaceae	Aerial part	Gastrointestinal system disorders	Digestive	Tisane
110	Lippia triphylla (L'Hér.) O.Kuntze	Verbenaceae	Aerial part	Gastrointestinal system disorders	Digestive	Tisane
111	Lippia triphylla (L'Hér.) O.Kuntze	Verbenaceae	Aerial part	Gastrointestinal system disorders	Digestive	Tisane
111	Lippia triphylla (L'Hér.) O.Kuntze	Verbenaceae	Aerial part	Gastrointestinal system disorders	Digestive	Tisane
112	Lippia triphylla (L'Hér.) O.Kuntze	Verbenaceae	Aerial part	Gastrointestinal system disorders	Digestive	Tisane
112	Lippia triphylla (L'Hér.) O.Kuntze	Verbenaceae	Aerial part	Gastrointestinal system disorders	Digestive	Tisane
147	Lippia triphylla (L'Hér.) O.Kuntze	Verbenaceae	Aerial part	Gastrointestinal system disorders	Digestive	Tisane
189	Lippia triphylla (L'Hér.) O.Kuntze	Verbenaceae	Aerial part	Gastrointestinal system disorders	Digestive	Tisane
190	Lippia triphylla (L'Hér.) O.Kuntze	Verbenaceae	Aerial part	Gastrointestinal system disorders	Digestive	Tisane
250	Lippia triphylla (L'Hér.) O.Kuntze	Verbenaceae	Aerial part	Gastrointestinal system disorders	Digestive	Tisane
251	Lippia triphylla (L'Hér.) O.Kuntze	Verbenaceae	Aerial part	Gastrointestinal system disorders	Digestive	Tisane
294	Lippia triphylla (L'Hér.) O.Kuntze	Verbenaceae	Aerial part	Gastrointestinal system disorders	Digestive	Tisane
1775	Lippia triphylla (L'Hér.) O.Kuntze	Verbenaceae	Leaf	Gastrointestinal system disorders	Digestive	Tisane
1777	Lippia triphylla (L'Hér.) O.Kuntze	Verbenaceae	Leaf	Gastrointestinal system disorders	Digestive	Tisane
1786	Lippia triphylla (L'Hér.) O.Kuntze	Verbenaceae	Leaf	Gastrointestinal system disorders	Digestive	Tisane
1787	Lippia triphylla (L'Hér.) O.Kuntze	Verbenaceae	Leaf	Gastrointestinal system disorders	Digestive	Tisane
1788	Lippia triphylla (L'Hér.) O.Kuntze	Verbenaceae	Leaf	Gastrointestinal system disorders	Digestive	Tisane
1789	Lippia triphylla (L'Hér.) O.Kuntze	Verbenaceae	Leaf	Gastrointestinal system disorders	Digestive	Tisane
1795	Lippia triphylla (L'Hér.) O.Kuntze	Verbenaceae	Leaf	Gastrointestinal system disorders	Digestive	Tisane
1801	Lippia triphylla (L'Hér.) O.Kuntze	Verbenaceae	Leaf	Gastrointestinal system disorders	Digestive	Tisane
1802	Lippia triphylla (L'Hér.) O.Kuntze	Verbenaceae	Leaf	Gastrointestinal system disorders	Digestive	Tisane
636	Lippia triphylla (L'Hér.) O.Kuntze	Verbenaceae	Leaf	Gastrointestinal system disorders	Gastric anti-inflammatory	Emulsion
271	Lithospermum fruticosum L.	Boraginaceae	Root	Gastrointestinal system disorders	Carminative	Tisane
272	Lithospermum fruticosum L.	Boraginaceae	Root	Gastrointestinal system disorders	Carminative	Tisane
1459	Lithospermum officinale L.	Boraginaceae	Aerial part	Gastrointestinal system disorders	Intestinal anti-inflammatory	Tisane
128	Lithospermum officinale L.	Boraginaceae	Aerial part	Gastrointestinal system disorders	Laxative	Tisane
1456	Loiseleuria procumbens (L.) Desv.	Ericaceae	Aerial part	Gastrointestinal system disorders	Antidiarrheal	Tisane
649	Lonicera implexa Ait.	Caprifoliaceae	Aerial part	Gastrointestinal system disorders	Antidiarrheal	Direct use
608	Lonicera implexa Ait.	Caprifoliaceae	Aerial part	Gastrointestinal system disorders	Ruminal antistatic	Aerosol
7	Lythrum salicaria L.	Lythraceae	Aerial part	Gastrointestinal system disorders	Antidiarrheal	Tisane
3032	Lythrum salicaria L.	Lythraceae	Aerial part	Gastrointestinal system disorders	Antidiarrheal	Tisane
3003	Lythrum salicaria L.	Lythraceae	Flowering aerial part	Gastrointestinal system disorders	Antidiarrheal	Tisane
3004	Lythrum salicaria L.	Lythraceae	Flowering aerial part	Gastrointestinal system disorders	Antidiarrheal	Tisane
3029	Lythrum salicaria L.	Lythraceae	Leaf	Gastrointestinal system disorders	Antidiarrheal	Tisane
191	Malva neglecta Wallr.	Malvaceae	Aerial part	Gastrointestinal system disorders	Laxative	Emulsion
192	Malva neglecta Wallr.	Malvaceae	Aerial part	Gastrointestinal system disorders	Laxative	Emulsion
77	Malva neglecta Wallr.	Malvaceae	Aerial part	Gastrointestinal system disorders	Laxative	Enema
78	Malva neglecta Wallr.	Malvaceae	Aerial part	Gastrointestinal system disorders	Laxative	Enema
130	Malva neglecta Wallr.	Malvaceae	Aerial part	Gastrointestinal system disorders	Laxative	Enema
131	Malva neglecta Wallr.	Malvaceae	Aerial part	Gastrointestinal system disorders	Laxative	Enema
38	Malva neglecta Wallr.	Malvaceae	Aerial part	Gastrointestinal system disorders	Laxative	Tisane
44	Malva neglecta Wallr.	Malvaceae	Aerial part	Gastrointestinal system disorders	Laxative	Tisane
45	Malva neglecta Wallr.	Malvaceae	Aerial part	Gastrointestinal system disorders	Laxative	Tisane
130	Malva neglecta Wallr.	Malvaceae	Aerial part	Gastrointestinal system disorders	Laxative	Tisane
131	Malva neglecta Wallr.	Malvaceae	Aerial part	Gastrointestinal system disorders	Laxative	Tisane
182	Malva neglecta Wallr.	Malvaceae	Aerial part	Gastrointestinal system disorders	Laxative	Tisane
183	Malva neglecta Wallr.	Malvaceae	Aerial part	Gastrointestinal system disorders	Laxative	Tisane
184	Malva neglecta Wallr.	Malvaceae	Aerial part	Gastrointestinal system disorders	Laxative	Tisane
3171	Malva nicaeensis All.	Malvaceae	Aerial part	Gastrointestinal system disorders	Intestinal anti-inflammatory	Tisane
3171	Malva nicaeensis All.	Malvaceae	Leaf	Gastrointestinal system disorders	Intestinal anti-inflammatory	Tisane
3171	Malva sylvestris L.	Malvaceae	Aerial part	Gastrointestinal system disorders	Intestinal anti-inflammatory	Tisane
98	Malva sylvestris L.	Malvaceae	Aerial part	Gastrointestinal system disorders	Antidiarrheal	Tisane
99	Malva sylvestris L.	Malvaceae	Aerial part	Gastrointestinal system disorders	Antidiarrheal	Tisane
100	Malva sylvestris L.	Malvaceae	Aerial part	Gastrointestinal system disorders	Antidiarrheal	Tisane
257	Malva sylvestris L.	Malvaceae	Aerial part	Gastrointestinal system disorders	Antidiarrheal	Tisane
258	Malva sylvestris L.	Malvaceae	Aerial part	Gastrointestinal system disorders	Antidiarrheal	Tisane
259	Malva sylvestris L.	Malvaceae	Aerial part	Gastrointestinal system disorders	Antidiarrheal	Tisane
2744	Malva sylvestris L.	Malvaceae	Flowering aerial part	Gastrointestinal system disorders	Antidiarrheal	Tisane
2745	Malva sylvestris L.	Malvaceae	Flowering aerial part	Gastrointestinal system disorders	Antidiarrheal	Tisane
2789	Malva sylvestris L.	Malvaceae	Flowering aerial part	Gastrointestinal system disorders	Antidiarrheal	Tisane
3257	Malva sylvestris L.	Malvaceae	Leaf	Gastrointestinal system disorders	Antidiarrheal	Direct use
3258	Malva sylvestris L.	Malvaceae	Leaf	Gastrointestinal system disorders	Antidiarrheal	Direct use
3259	Malva sylvestris L.	Malvaceae	Leaf	Gastrointestinal system disorders	Antidiarrheal	Direct use
1801	Malva sylvestris L.	Malvaceae	Flowering aerial part	Gastrointestinal system disorders	Buccal antiseptic	Bath
3284	Malva sylvestris L.	Malvaceae	Aerial part	Gastrointestinal system disorders	Digestive	Tisane
3286	Malva sylvestris L.	Malvaceae	Aerial part	Gastrointestinal system disorders	Digestive	Tisane
1787	Malva sylvestris L.	Malvaceae	Flowering aerial part	Gastrointestinal system disorders	Gastric anti-inflammatory	Tisane
1788	Malva sylvestris L.	Malvaceae	Flowering aerial part	Gastrointestinal system disorders	Gastric anti-inflammatory	Tisane
1789	Malva sylvestris L.	Malvaceae	Flowering aerial part	Gastrointestinal system disorders	Gastric anti-inflammatory	Tisane
1801	Malva sylvestris L.	Malvaceae	Flowering aerial part	Gastrointestinal system disorders	Gastric anti-inflammatory	Tisane
1802	Malva sylvestris L.	Malvaceae	Flowering aerial part	Gastrointestinal system disorders	Gastric anti-inflammatory	Tisane
2865	Malva sylvestris L.	Malvaceae	Flowering aerial part	Gastrointestinal system disorders	Intestinal anti-inflammatory	Unknown
2772	Malva sylvestris L.	Malvaceae	Flowering aerial part	Gastrointestinal system disorders	Intestinal anti-inflammatory	Tisane
93	Malva sylvestris L.	Malvaceae	Aerial part	Gastrointestinal system disorders	Laxative	Emulsion
94	Malva sylvestris L.	Malvaceae	Aerial part	Gastrointestinal system disorders	Laxative	Emulsion
93	Malva sylvestris L.	Malvaceae	Aerial part	Gastrointestinal system disorders	Laxative	Enema
94	Malva sylvestris L.	Malvaceae	Aerial part	Gastrointestinal system disorders	Laxative	Enema
2345	Malva sylvestris L.	Malvaceae	Aerial part	Gastrointestinal system disorders	Laxative	Enema
37	Malva sylvestris L.	Malvaceae	Aerial part	Gastrointestinal system disorders	Laxative	Tisane
38	Malva sylvestris L.	Malvaceae	Aerial part	Gastrointestinal system disorders	Laxative	Tisane
44	Malva sylvestris L.	Malvaceae	Aerial part	Gastrointestinal system disorders	Laxative	Tisane
45	Malva sylvestris L.	Malvaceae	Aerial part	Gastrointestinal system disorders	Laxative	Tisane
93	Malva sylvestris L.	Malvaceae	Aerial part	Gastrointestinal system disorders	Laxative	Tisane
94	Malva sylvestris L.	Malvaceae	Aerial part	Gastrointestinal system disorders	Laxative	Tisane
177	Malva sylvestris L.	Malvaceae	Aerial part	Gastrointestinal system disorders	Laxative	Tisane
178	Malva sylvestris L.	Malvaceae	Aerial part	Gastrointestinal system disorders	Laxative	Tisane
214	Malva sylvestris L.	Malvaceae	Aerial part	Gastrointestinal system disorders	Laxative	Tisane
215	Malva sylvestris L.	Malvaceae	Aerial part	Gastrointestinal system disorders	Laxative	Tisane
193	Malva sylvestris L.	Malvaceae	Flower	Gastrointestinal system disorders	Laxative	Emulsion
194	Malva sylvestris L.	Malvaceae	Flower	Gastrointestinal system disorders	Laxative	Emulsion
224	Malva sylvestris L.	Malvaceae	Flower	Gastrointestinal system disorders	Laxative	Emulsion
224	Malva sylvestris L.	Malvaceae	Flower	Gastrointestinal system disorders	Laxative	Emulsion
225	Malva sylvestris L.	Malvaceae	Flower	Gastrointestinal system disorders	Laxative	Emulsion
225	Malva sylvestris L.	Malvaceae	Flower	Gastrointestinal system disorders	Laxative	Emulsion
193	Malva sylvestris L.	Malvaceae	Flower	Gastrointestinal system disorders	Laxative	Enema
194	Malva sylvestris L.	Malvaceae	Flower	Gastrointestinal system disorders	Laxative	Enema
224	Malva sylvestris L.	Malvaceae	Flower	Gastrointestinal system disorders	Laxative	Enema
224	Malva sylvestris L.	Malvaceae	Flower	Gastrointestinal system disorders	Laxative	Enema
225	Malva sylvestris L.	Malvaceae	Flower	Gastrointestinal system disorders	Laxative	Enema
225	Malva sylvestris L.	Malvaceae	Flower	Gastrointestinal system disorders	Laxative	Enema
224	Malva sylvestris L.	Malvaceae	Flower	Gastrointestinal system disorders	Laxative	Tisane
225	Malva sylvestris L.	Malvaceae	Flower	Gastrointestinal system disorders	Laxative	Tisane
2894	Malva sylvestris L.	Malvaceae	Flowering aerial part	Gastrointestinal system disorders	Laxative	Enema
2895	Malva sylvestris L.	Malvaceae	Flowering aerial part	Gastrointestinal system disorders	Laxative	Enema
3270	Malva sylvestris L.	Malvaceae	Leaf	Gastrointestinal system disorders	Laxative	Direct use
193	Malva sylvestris L.	Malvaceae	Whle plant	Gastrointestinal system disorders	Laxative	Emulsion
194	Malva sylvestris L.	Malvaceae	Whle plant	Gastrointestinal system disorders	Laxative	Emulsion
193	Malva sylvestris L.	Malvaceae	Whle plant	Gastrointestinal system disorders	Laxative	Enema
194	Malva sylvestris L.	Malvaceae	Whle plant	Gastrointestinal system disorders	Laxative	Enema
2543	Malva sylvestris L.	Malvaceae	Aerial part	Gastrointestinal system disorders	Purgative	Tisane
2544	Malva sylvestris L.	Malvaceae	Aerial part	Gastrointestinal system disorders	Purgative	Tisane
3257	Malva sylvestris L.	Malvaceae	Aerial part	Gastrointestinal system disorders	Stomachic	Tisane
3258	Malva sylvestris L.	Malvaceae	Aerial part	Gastrointestinal system disorders	Stomachic	Tisane
3259	Malva sylvestris L.	Malvaceae	Aerial part	Gastrointestinal system disorders	Stomachic	Tisane
1860	Matricaria recutita L.	Asteraceae	Aerial part	Gastrointestinal system disorders	For digestive disorders	Tisane
2429	Matricaria recutita L.	Asteraceae	Inflorescence	Gastrointestinal system disorders	Intestinal anti-inflammatory	Tisane
2537	Matricaria recutita L.	Asteraceae	Inflorescence	Gastrointestinal system disorders	Intestinal anti-inflammatory	Tisane
84	Matricaria recutita L.	Asteraceae	Inflorescence	Gastrointestinal system disorders	Laxative	Emulsion
160	Matricaria recutita L.	Asteraceae	Inflorescence	Gastrointestinal system disorders	Laxative	Emulsion
161	Matricaria recutita L.	Asteraceae	Inflorescence	Gastrointestinal system disorders	Laxative	Emulsion
180	Matricaria recutita L.	Asteraceae	Inflorescence	Gastrointestinal system disorders	Laxative	Emulsion
181	Matricaria recutita L.	Asteraceae	Inflorescence	Gastrointestinal system disorders	Laxative	Emulsion
221	Matricaria recutita L.	Asteraceae	Unknown	Gastrointestinal system disorders	Laxative	Emulsion
1364	Matricaria recutita L.	Asteraceae	Aerial part	Gastrointestinal system disorders	Ruminal antistatic	Tisane
1224	Matricaria recutita L.	Asteraceae	Flower	Gastrointestinal system disorders	Stomachic	Tisane
242	Medicago sativa L. subsp. sativa	Fabaceae	Young aerial part	Gastrointestinal system disorders	Laxative	Direct use
109	Mentha longifolia (L.) Huds.	Lamiaceae	Aerial part	Gastrointestinal system disorders	Laxative	Tisane
110	Mentha longifolia (L.) Huds.	Lamiaceae	Aerial part	Gastrointestinal system disorders	Laxative	Tisane
2818	Mentha pulegium L.	Lamiaceae	Floral summit	Gastrointestinal system disorders	Antidiarrheal	Tisane
2818	Mentha pulegium L.	Lamiaceae	Floral summit	Gastrointestinal system disorders	Antidiarrheal	Tisane
1531	Mentha pulegium L.	Lamiaceae	Floral summit	Gastrointestinal system disorders	Intestinal anti-inflammatory	Tisane
2790	Mentha suaveolens Ehrh.	Lamiaceae	Aerial part	Gastrointestinal system disorders	Antidiarrheal	Tisane
1367	Mentha suaveolens Ehrh.	Lamiaceae	Leaf	Gastrointestinal system disorders	Antidiarrheal	Tisane
2993	Mercurialis annua L.	Euphorbiaceae	Aerial part	Gastrointestinal system disorders	Laxative	Tisane
2994	Mercurialis annua L.	Euphorbiaceae	Aerial part	Gastrointestinal system disorders	Laxative	Tisane
2995	Mercurialis annua L.	Euphorbiaceae	Aerial part	Gastrointestinal system disorders	Laxative	Tisane
2944	Mercurialis annua L.	Euphorbiaceae	Aerial part	Gastrointestinal system disorders	Laxative	Tisane
2944	Mercurialis annua L.	Euphorbiaceae	Aerial part	Gastrointestinal system disorders	Laxative	Tisane
706	Nicotiana rustica L.	Solanaceae	Leaf	Gastrointestinal system disorders	Emetic	Direct use
709	Nicotiana rustica L.	Solanaceae	Leaf	Gastrointestinal system disorders	Emetic	Direct use
711	Nicotiana rustica L.	Solanaceae	Leaf	Gastrointestinal system disorders	Emetic	Direct use
712	Nicotiana rustica L.	Solanaceae	Leaf	Gastrointestinal system disorders	Emetic	Direct use
789	Nicotiana rustica L.	Solanaceae	Leaf	Gastrointestinal system disorders	Emetic	Direct use
794	Nicotiana rustica L.	Solanaceae	Leaf	Gastrointestinal system disorders	Emetic	Direct use
2343	Nicotiana tabacum L.	Solanaceae	Leaf	Gastrointestinal system disorders	Digestive	Direct use
3148	Olea europaea L. subsp. europaea var. europaea	Oleaceae	Fruit	Gastrointestinal system disorders	Antidiarrheal	Liniment
84	Olea europaea L. subsp. europaea var. europaea	Oleaceae	Fruit	Gastrointestinal system disorders	Buccal antiseptic	Embrocation
182	Olea europaea L. subsp. europaea var. europaea	Oleaceae	Fruit	Gastrointestinal system disorders	Carminative	Emulsion
183	Olea europaea L. subsp. europaea var. europaea	Oleaceae	Fruit	Gastrointestinal system disorders	Carminative	Emulsion
184	Olea europaea L. subsp. europaea var. europaea	Oleaceae	Fruit	Gastrointestinal system disorders	Carminative	Emulsion
232	Olea europaea L. subsp. europaea var. europaea	Oleaceae	Fruit	Gastrointestinal system disorders	Carminative	Emulsion
233	Olea europaea L. subsp. europaea var. europaea	Oleaceae	Fruit	Gastrointestinal system disorders	Carminative	Emulsion
236	Olea europaea L. subsp. europaea var. europaea	Oleaceae	Fruit	Gastrointestinal system disorders	Carminative	Emulsion
237	Olea europaea L. subsp. europaea var. europaea	Oleaceae	Fruit	Gastrointestinal system disorders	Carminative	Emulsion
238	Olea europaea L. subsp. europaea var. europaea	Oleaceae	Fruit	Gastrointestinal system disorders	Carminative	Emulsion
124	Olea europaea L. subsp. europaea var. europaea	Oleaceae	Fruit	Gastrointestinal system disorders	Carminative	Direct use
125	Olea europaea L. subsp. europaea var. europaea	Oleaceae	Fruit	Gastrointestinal system disorders	Carminative	Direct use
133	Olea europaea L. subsp. europaea var. europaea	Oleaceae	Fruit	Gastrointestinal system disorders	Carminative	Direct use
160	Olea europaea L. subsp. europaea var. europaea	Oleaceae	Fruit	Gastrointestinal system disorders	Carminative	Direct use
161	Olea europaea L. subsp. europaea var. europaea	Oleaceae	Fruit	Gastrointestinal system disorders	Carminative	Direct use
201	Olea europaea L. subsp. europaea var. europaea	Oleaceae	Fruit	Gastrointestinal system disorders	Carminative	Direct use
202	Olea europaea L. subsp. europaea var. europaea	Oleaceae	Fruit	Gastrointestinal system disorders	Carminative	Direct use
282	Olea europaea L. subsp. europaea var. europaea	Oleaceae	Fruit	Gastrointestinal system disorders	Carminative	Direct use
283	Olea europaea L. subsp. europaea var. europaea	Oleaceae	Fruit	Gastrointestinal system disorders	Carminative	Direct use
300	Olea europaea L. subsp. europaea var. europaea	Oleaceae	Fruit	Gastrointestinal system disorders	Carminative	Direct use
282	Olea europaea L. subsp. europaea var. europaea	Oleaceae	Fruit	Gastrointestinal system disorders	Carminative	Suspension
283	Olea europaea L. subsp. europaea var. europaea	Oleaceae	Fruit	Gastrointestinal system disorders	Carminative	Suspension
2848	Olea europaea L. subsp. europaea var. europaea	Oleaceae	Fruit	Gastrointestinal system disorders	Carminative	Liniment
2765	Olea europaea L. subsp. europaea var. europaea	Oleaceae	Fruit	Gastrointestinal system disorders	Carminative	Direct use
2839	Olea europaea L. subsp. europaea var. europaea	Oleaceae	Fruit	Gastrointestinal system disorders	Carminative	Direct use
2840	Olea europaea L. subsp. europaea var. europaea	Oleaceae	Fruit	Gastrointestinal system disorders	Carminative	Direct use
547	Olea europaea L. subsp. europaea var. europaea	Oleaceae	Fruit	Gastrointestinal system disorders	Carminative	Elixir
548	Olea europaea L. subsp. europaea var. europaea	Oleaceae	Fruit	Gastrointestinal system disorders	Carminative	Elixir
101	Olea europaea L. subsp. europaea var. europaea	Oleaceae	Fruit	Gastrointestinal system disorders	Emetic	Emulsion
102	Olea europaea L. subsp. europaea var. europaea	Oleaceae	Fruit	Gastrointestinal system disorders	Emetic	Emulsion
144	Olea europaea L. subsp. europaea var. europaea	Oleaceae	Fruit	Gastrointestinal system disorders	Emetic	Emulsion
145	Olea europaea L. subsp. europaea var. europaea	Oleaceae	Fruit	Gastrointestinal system disorders	Emetic	Emulsion
185	Olea europaea L. subsp. europaea var. europaea	Oleaceae	Fruit	Gastrointestinal system disorders	Emetic	Emulsion
186	Olea europaea L. subsp. europaea var. europaea	Oleaceae	Fruit	Gastrointestinal system disorders	Emetic	Emulsion
240	Olea europaea L. subsp. europaea var. europaea	Oleaceae	Fruit	Gastrointestinal system disorders	Emetic	Emulsion
241	Olea europaea L. subsp. europaea var. europaea	Oleaceae	Fruit	Gastrointestinal system disorders	Emetic	Emulsion
243	Olea europaea L. subsp. europaea var. europaea	Oleaceae	Fruit	Gastrointestinal system disorders	Emetic	Emulsion
244	Olea europaea L. subsp. europaea var. europaea	Oleaceae	Fruit	Gastrointestinal system disorders	Emetic	Emulsion
55	Olea europaea L. subsp. europaea var. europaea	Oleaceae	Fruit	Gastrointestinal system disorders	Emetic	Direct use
56	Olea europaea L. subsp. europaea var. europaea	Oleaceae	Fruit	Gastrointestinal system disorders	Emetic	Direct use
117	Olea europaea L. subsp. europaea var. europaea	Oleaceae	Fruit	Gastrointestinal system disorders	Emetic	Direct use
134	Olea europaea L. subsp. europaea var. europaea	Oleaceae	Fruit	Gastrointestinal system disorders	Emetic	Direct use
224	Olea europaea L. subsp. europaea var. europaea	Oleaceae	Fruit	Gastrointestinal system disorders	Emetic	Direct use
225	Olea europaea L. subsp. europaea var. europaea	Oleaceae	Fruit	Gastrointestinal system disorders	Emetic	Direct use
243	Olea europaea L. subsp. europaea var. europaea	Oleaceae	Fruit	Gastrointestinal system disorders	Emetic	Direct use
244	Olea europaea L. subsp. europaea var. europaea	Oleaceae	Fruit	Gastrointestinal system disorders	Emetic	Direct use
515	Olea europaea L. subsp. europaea var. europaea	Oleaceae	Fruit	Gastrointestinal system disorders	Intestinal anti-inflammatory	Emulsion
516	Olea europaea L. subsp. europaea var. europaea	Oleaceae	Fruit	Gastrointestinal system disorders	Intestinal anti-inflammatory	Emulsion
1427	Olea europaea L. subsp. europaea var. europaea	Oleaceae	Fruit	Gastrointestinal system disorders	Laxative	Greasy juice
1556	Olea europaea L. subsp. europaea var. europaea	Oleaceae	Fruit	Gastrointestinal system disorders	Laxative	Greasy juice
1557	Olea europaea L. subsp. europaea var. europaea	Oleaceae	Fruit	Gastrointestinal system disorders	Laxative	Greasy juice
1558	Olea europaea L. subsp. europaea var. europaea	Oleaceae	Fruit	Gastrointestinal system disorders	Laxative	Greasy juice
1559	Olea europaea L. subsp. europaea var. europaea	Oleaceae	Fruit	Gastrointestinal system disorders	Laxative	Greasy juice
1560	Olea europaea L. subsp. europaea var. europaea	Oleaceae	Fruit	Gastrointestinal system disorders	Laxative	Greasy juice
1561	Olea europaea L. subsp. europaea var. europaea	Oleaceae	Fruit	Gastrointestinal system disorders	Laxative	Greasy juice
1562	Olea europaea L. subsp. europaea var. europaea	Oleaceae	Fruit	Gastrointestinal system disorders	Laxative	Greasy juice
1563	Olea europaea L. subsp. europaea var. europaea	Oleaceae	Fruit	Gastrointestinal system disorders	Laxative	Greasy juice
1564	Olea europaea L. subsp. europaea var. europaea	Oleaceae	Fruit	Gastrointestinal system disorders	Laxative	Greasy juice
1565	Olea europaea L. subsp. europaea var. europaea	Oleaceae	Fruit	Gastrointestinal system disorders	Laxative	Greasy juice
1566	Olea europaea L. subsp. europaea var. europaea	Oleaceae	Fruit	Gastrointestinal system disorders	Laxative	Greasy juice
84	Olea europaea L. subsp. europaea var. europaea	Oleaceae	Fruit	Gastrointestinal system disorders	Laxative	Emulsion
189	Olea europaea L. subsp. europaea var. europaea	Oleaceae	Fruit	Gastrointestinal system disorders	Laxative	Enema
190	Olea europaea L. subsp. europaea var. europaea	Oleaceae	Fruit	Gastrointestinal system disorders	Laxative	Enema
77	Olea europaea L. subsp. europaea var. europaea	Oleaceae	Fruit	Gastrointestinal system disorders	Laxative	Enema
78	Olea europaea L. subsp. europaea var. europaea	Oleaceae	Fruit	Gastrointestinal system disorders	Laxative	Enema
146	Olea europaea L. subsp. europaea var. europaea	Oleaceae	Fruit	Gastrointestinal system disorders	Laxative	Enema
162	Olea europaea L. subsp. europaea var. europaea	Oleaceae	Fruit	Gastrointestinal system disorders	Laxative	Enema
115	Olea europaea L. subsp. europaea var. europaea	Oleaceae	Fruit	Gastrointestinal system disorders	Laxative	Direct use
116	Olea europaea L. subsp. europaea var. europaea	Oleaceae	Fruit	Gastrointestinal system disorders	Laxative	Direct use
136	Olea europaea L. subsp. europaea var. europaea	Oleaceae	Fruit	Gastrointestinal system disorders	Laxative	Direct use
154	Olea europaea L. subsp. europaea var. europaea	Oleaceae	Fruit	Gastrointestinal system disorders	Laxative	Direct use
180	Olea europaea L. subsp. europaea var. europaea	Oleaceae	Fruit	Gastrointestinal system disorders	Laxative	Direct use
181	Olea europaea L. subsp. europaea var. europaea	Oleaceae	Fruit	Gastrointestinal system disorders	Laxative	Direct use
252	Olea europaea L. subsp. europaea var. europaea	Oleaceae	Fruit	Gastrointestinal system disorders	Laxative	Direct use
253	Olea europaea L. subsp. europaea var. europaea	Oleaceae	Fruit	Gastrointestinal system disorders	Laxative	Direct use
1802	Olea europaea L. subsp. europaea var. europaea	Oleaceae	Fruit	Gastrointestinal system disorders	Laxative	Direct use
505	Olea europaea L. subsp. europaea var. europaea	Oleaceae	Fruit	Gastrointestinal system disorders	Laxative	Solution
506	Olea europaea L. subsp. europaea var. europaea	Oleaceae	Fruit	Gastrointestinal system disorders	Laxative	Solution
72	Olea europaea L. subsp. europaea var. europaea	Oleaceae	Leaf	Gastrointestinal system disorders	Orexigenic	Direct use
73	Olea europaea L. subsp. europaea var. europaea	Oleaceae	Leaf	Gastrointestinal system disorders	Orexigenic	Direct use
1802	Olea europaea L. subsp. europaea var. europaea	Oleaceae	Fruit	Gastrointestinal system disorders	Purgative	Direct use
3164	Olea europaea L. subsp. europaea var. europaea	Oleaceae	Fruit	Gastrointestinal system disorders	Purgative	Direct use
3173	Olea europaea L. subsp. europaea var. europaea	Oleaceae	Fruit	Gastrointestinal system disorders	Purgative	Direct use
3178	Olea europaea L. subsp. europaea var. europaea	Oleaceae	Fruit	Gastrointestinal system disorders	Purgative	Direct use
415	Olea europaea L. subsp. europaea var. europaea	Oleaceae	Fruit	Gastrointestinal system disorders	Ruminal antistatic	Macerated in water
649	Olea europaea L. subsp. europaea var. europaea	Oleaceae	Fruit	Gastrointestinal system disorders	Ruminal antistatic	Macerated in water
701	Olea europaea L. subsp. europaea var. europaea	Oleaceae	Fruit	Gastrointestinal system disorders	Ruminal antistatic	Macerated in water
667	Olea europaea L. subsp. europaea var. europaea	Oleaceae	Fruit	Gastrointestinal system disorders	Ruminal antistatic	Direct use
242	Onobrychis viciifolia Scop.	Fabaceae	Young aerial part	Gastrointestinal system disorders	Laxative	Direct use
111	Ononis spinosa L.	Fabaceae	Whle plant	Gastrointestinal system disorders	Antidiarrheal	Tisane
112	Ononis spinosa L.	Fabaceae	Whle plant	Gastrointestinal system disorders	Antidiarrheal	Tisane
135	Ononis spinosa L.	Fabaceae	Whle plant	Gastrointestinal system disorders	Antidiarrheal	Tisane
2742	Opuntia maxima Mill.	Cactaceae	Flower	Gastrointestinal system disorders	Antidiarrheal	Tisane
2743	Opuntia maxima Mill.	Cactaceae	Flower	Gastrointestinal system disorders	Antidiarrheal	Tisane
706	Origanum vulgare L.	Lamiaceae	Aerial part	Gastrointestinal system disorders	Antidiarrheal	Tisane
257	Origanum vulgare L.	Lamiaceae	Aerial part	Gastrointestinal system disorders	Antidiarrheal	Tisane
258	Origanum vulgare L.	Lamiaceae	Aerial part	Gastrointestinal system disorders	Antidiarrheal	Tisane
259	Origanum vulgare L.	Lamiaceae	Aerial part	Gastrointestinal system disorders	Antidiarrheal	Tisane
231	Origanum vulgare L.	Lamiaceae	Aerial part	Gastrointestinal system disorders	Digestive	Medicinal wine
505	Oryza sativa L.	Poaceae	Fruit	Gastrointestinal system disorders	Antidiarrheal	Emulsion
506	Oryza sativa L.	Poaceae	Fruit	Gastrointestinal system disorders	Antidiarrheal	Emulsion
3257	Oryza sativa L.	Poaceae	Fruit	Gastrointestinal system disorders	Antidiarrheal	Direct use
3258	Oryza sativa L.	Poaceae	Fruit	Gastrointestinal system disorders	Antidiarrheal	Direct use
3259	Oryza sativa L.	Poaceae	Fruit	Gastrointestinal system disorders	Antidiarrheal	Direct use
72	Oryza sativa L.	Poaceae	Fruit	Gastrointestinal system disorders	Antidiarrheal	Suspension
73	Oryza sativa L.	Poaceae	Fruit	Gastrointestinal system disorders	Antidiarrheal	Suspension
2818	Oryza sativa L.	Poaceae	Fruit	Gastrointestinal system disorders	Antidiarrheal	Tisane
791	Parietaria officinalis L. subsp. judaica (L.) Béguinot	Urticaceae	Aerial part	Gastrointestinal system disorders	Antidiarrheal	Tisane
2789	Parietaria officinalis L. subsp. judaica (L.) Béguinot	Urticaceae	Fruit	Gastrointestinal system disorders	Antidiarrheal	Poultice
1213	Parietaria officinalis L. subsp. judaica (L.) Béguinot	Urticaceae	Aerial part	Gastrointestinal system disorders	Digestive	Tisane
1214	Parietaria officinalis L. subsp. judaica (L.) Béguinot	Urticaceae	Aerial part	Gastrointestinal system disorders	Digestive	Tisane
2878	Parietaria officinalis L. subsp. judaica (L.) Béguinot	Urticaceae	Aerial part	Gastrointestinal system disorders	Gastric or intestinal emollient	Bath
2748	Parietaria officinalis L. subsp. judaica (L.) Béguinot	Urticaceae	Aerial part	Gastrointestinal system disorders	Intestinal anti-inflammatory	Tisane
2754	Parietaria officinalis L. subsp. judaica (L.) Béguinot	Urticaceae	Aerial part	Gastrointestinal system disorders	Intestinal anti-inflammatory	Tisane
2755	Parietaria officinalis L. subsp. judaica (L.) Béguinot	Urticaceae	Aerial part	Gastrointestinal system disorders	Intestinal anti-inflammatory	Tisane
2756	Parietaria officinalis L. subsp. judaica (L.) Béguinot	Urticaceae	Aerial part	Gastrointestinal system disorders	Intestinal anti-inflammatory	Tisane
2757	Parietaria officinalis L. subsp. judaica (L.) Béguinot	Urticaceae	Aerial part	Gastrointestinal system disorders	Intestinal anti-inflammatory	Tisane
580	Parietaria officinalis L. subsp. judaica (L.) Béguinot	Urticaceae	Aerial part	Gastrointestinal system disorders	Intestinal anti-inflammatory	Tisane
2990	Parietaria officinalis L. subsp. judaica (L.) Béguinot	Urticaceae	Aerial part	Gastrointestinal system disorders	Laxative	Tisane
2991	Parietaria officinalis L. subsp. judaica (L.) Béguinot	Urticaceae	Aerial part	Gastrointestinal system disorders	Laxative	Tisane
2772	Parietaria officinalis L. subsp. judaica (L.) Béguinot	Urticaceae	Aerial part	Gastrointestinal system disorders	Laxative	Tisane
1319	Parietaria officinalis L. subsp. judaica (L.) Béguinot	Urticaceae	Aerial part	Gastrointestinal system disorders	Purgative	Tisane
1453	Paronychia argentea Lam.	Caryophyllaceae	Flower	Gastrointestinal system disorders	Intestinal anti-inflammatory	Tisane
1597	Pelargonium sp.	Geraniaceae	Flower	Gastrointestinal system disorders	Laxative	Macerated in oil
2810	Phyllitis scolopendrium (L.) Newm.	Aspleniaceae	Frond	Gastrointestinal system disorders	Hepatic anti-inflammatory	Tisane
2811	Phyllitis scolopendrium (L.) Newm.	Aspleniaceae	Frond	Gastrointestinal system disorders	Hepatic anti-inflammatory	Tisane
3035	Pimpinella anisum L.	Apiaceae	Fruit	Gastrointestinal system disorders	Ruminal antistatic	Elixir
3210	Pinus halepensis Mill.	Pinaceae	Resin	Gastrointestinal system disorders	Dental strengthening	Unknown
72	Pinus nigra Arnold subsp. salzmannii (Dunal) Franco	Pinaceae	Stem	Gastrointestinal system disorders	Buccal antiseptic	Direct use
73	Pinus nigra Arnold subsp. salzmannii (Dunal) Franco	Pinaceae	Stem	Gastrointestinal system disorders	Buccal antiseptic	Direct use
276	Pinus sylvestris L.	Pinaceae	Leaf	Gastrointestinal system disorders	Antidiarrheal	Direct use
276	Pinus sylvestris L.	Pinaceae	Stem	Gastrointestinal system disorders	Antidiarrheal	Direct use
63	Pinus sylvestris L.	Pinaceae	Unknown	Gastrointestinal system disorders	For digestive disorders	Medicinal wine
3260	Pistacia lentiscus L.	Anacardiaceae	Leaf	Gastrointestinal system disorders	Purgative	Tisane
2772	Pisum sativum L. subsp. sativum	Fabaceae	Fruit	Gastrointestinal system disorders	Intestinal anti-inflammatory	Tisane
2789	Plantago lanceolata L.	Plantaginaceae	Leaf	Gastrointestinal system disorders	Antidiarrheal	Tisane
3193	Plantago major L.	Plantaginaceae	Aerial part	Gastrointestinal system disorders	Gingival anti-inflammatory	Bath
2780	Polygonum aviculare L.	Polygonaceae	Aerial part	Gastrointestinal system disorders	Antidiarrheal	Tisane
2781	Polygonum aviculare L.	Polygonaceae	Aerial part	Gastrointestinal system disorders	Antidiarrheal	Tisane
2789	Polygonum aviculare L.	Polygonaceae	Aerial part	Gastrointestinal system disorders	Antidiarrheal	Tisane
2853	Polygonum aviculare L.	Polygonaceae	Seed	Nutritional disorders	Vitamin	Direct use
2808	Polypodium vulgare L.	Polypodiaceae	Frond	Gastrointestinal system disorders	Anti-icteric	Tisane
2842	Polypodium vulgare L.	Polypodiaceae	Frond	Gastrointestinal system disorders	Anti-icteric	Tisane
2843	Polypodium vulgare L.	Polypodiaceae	Frond	Gastrointestinal system disorders	Anti-icteric	Tisane
2844	Polypodium vulgare L.	Polypodiaceae	Frond	Gastrointestinal system disorders	Anti-icteric	Tisane
2845	Polypodium vulgare L.	Polypodiaceae	Frond	Gastrointestinal system disorders	Anti-icteric	Tisane
2749	Polypodium vulgare L.	Polypodiaceae	Frond	Gastrointestinal system disorders	Anti-icteric	Tisane
2750	Polypodium vulgare L.	Polypodiaceae	Frond	Gastrointestinal system disorders	Anti-icteric	Tisane
2751	Polypodium vulgare L.	Polypodiaceae	Frond	Gastrointestinal system disorders	Anti-icteric	Tisane
1867	Polypodium vulgare L.	Polypodiaceae	Leaf	Gastrointestinal system disorders	Hepatoprotective	Tisane
118	Populus nigra L.	Salicaceae	Stem	Gastrointestinal system disorders	For digestive disorders	Direct use
119	Populus nigra L.	Salicaceae	Stem	Gastrointestinal system disorders	For digestive disorders	Direct use
115	Prunus persica (L.) Batsch	Rosaceae	Leaf	Gastrointestinal system disorders	For digestive disorders	Tisane
116	Prunus persica (L.) Batsch	Rosaceae	Leaf	Gastrointestinal system disorders	For digestive disorders	Tisane
409	Punica granatum L.	Lythraceae	Epicarp and mesocarp	Gastrointestinal system disorders	Antidiarrheal	Tisane
88	Pyrus malus L. subsp. mitis (Wallr.) O.Bolòs et J.Vigo	Rosaceae	Fruit	Gastrointestinal system disorders	Laxative	Direct use
89	Pyrus malus L. subsp. mitis (Wallr.) O.Bolòs et J.Vigo	Rosaceae	Fruit	Gastrointestinal system disorders	Laxative	Direct use
39	Quercus cerrioides Willk. et Costa	Fagaceae	Fruit	Gastrointestinal system disorders	Antidiarrheal	Tisane
46	Quercus cerrioides Willk. et Costa	Fagaceae	Fruit	Gastrointestinal system disorders	Antidiarrheal	Tisane
47	Quercus cerrioides Willk. et Costa	Fagaceae	Fruit	Gastrointestinal system disorders	Antidiarrheal	Tisane
39	Quercus cerrioides Willk. et Costa	Fagaceae	Cecidum	Gastrointestinal system disorders	Antidiarrheal	Suspension
46	Quercus cerrioides Willk. et Costa	Fagaceae	Cecidum	Gastrointestinal system disorders	Antidiarrheal	Suspension
47	Quercus cerrioides Willk. et Costa	Fagaceae	Cecidum	Gastrointestinal system disorders	Antidiarrheal	Suspension
39	Quercus faginea Lam. subsp. faginea	Fagaceae	Fruit	Gastrointestinal system disorders	Antidiarrheal	Tisane
46	Quercus faginea Lam. subsp. faginea	Fagaceae	Fruit	Gastrointestinal system disorders	Antidiarrheal	Tisane
47	Quercus faginea Lam. subsp. faginea	Fagaceae	Fruit	Gastrointestinal system disorders	Antidiarrheal	Tisane
39	Quercus faginea Lam. subsp. faginea	Fagaceae	Cecidum	Gastrointestinal system disorders	Antidiarrheal	Suspension
46	Quercus faginea Lam. subsp. faginea	Fagaceae	Cecidum	Gastrointestinal system disorders	Antidiarrheal	Suspension
47	Quercus faginea Lam. subsp. faginea	Fagaceae	Cecidum	Gastrointestinal system disorders	Antidiarrheal	Suspension
57	Quercus humilis Mill.	Fagaceae	Fruit	Gastrointestinal system disorders	Antidiarrheal	Direct use
2766	Quercus humilis Mill.	Fagaceae	Cecidum	Gastrointestinal system disorders	Antidiarrheal	Tisane
2767	Quercus humilis Mill.	Fagaceae	Cecidum	Gastrointestinal system disorders	Antidiarrheal	Tisane
2789	Quercus humilis Mill.	Fagaceae	Cecidum	Gastrointestinal system disorders	Antidiarrheal	Tisane
182	Quercus humilis Mill.	Fagaceae	Inernal bark	Gastrointestinal system disorders	Antidiarrheal	Tisane
183	Quercus humilis Mill.	Fagaceae	Inernal bark	Gastrointestinal system disorders	Antidiarrheal	Tisane
184	Quercus humilis Mill.	Fagaceae	Inernal bark	Gastrointestinal system disorders	Antidiarrheal	Tisane
79	Quercus humilis Mill.	Fagaceae	Fruit	Nutritional disorders	For gaining weight	Direct use
95	Quercus humilis Mill.	Fagaceae	Fruit	Nutritional disorders	For gaining weight	Direct use
96	Quercus humilis Mill.	Fagaceae	Fruit	Nutritional disorders	For gaining weight	Direct use
97	Quercus humilis Mill.	Fagaceae	Fruit	Nutritional disorders	For gaining weight	Direct use
109	Quercus humilis Mill.	Fagaceae	Fruit	Nutritional disorders	For gaining weight	Direct use
110	Quercus humilis Mill.	Fagaceae	Fruit	Nutritional disorders	For gaining weight	Direct use
115	Quercus humilis Mill.	Fagaceae	Fruit	Nutritional disorders	For gaining weight	Direct use
116	Quercus humilis Mill.	Fagaceae	Fruit	Nutritional disorders	For gaining weight	Direct use
3030	Quercus ilex L.	Fagaceae	Bark	Gastrointestinal system disorders	Antidiarrheal	Tisane
3031	Quercus ilex L.	Fagaceae	Bark	Gastrointestinal system disorders	Antidiarrheal	Tisane
3254	Quercus ilex L.	Fagaceae	Bark	Gastrointestinal system disorders	Antidiarrheal	Direct use
3255	Quercus ilex L.	Fagaceae	Bark	Gastrointestinal system disorders	Antidiarrheal	Direct use
2987	Quercus ilex L.	Fagaceae	Bark	Gastrointestinal system disorders	Antidiarrheal	Direct use
250	Quercus ilex L.	Fagaceae	Bark	Gastrointestinal system disorders	Antidiarrheal	Tisane
251	Quercus ilex L.	Fagaceae	Bark	Gastrointestinal system disorders	Antidiarrheal	Tisane
2760	Quercus ilex L.	Fagaceae	Bark	Gastrointestinal system disorders	Antidiarrheal	Tisane
38	Quercus ilex L.	Fagaceae	Fruit	Gastrointestinal system disorders	Antidiarrheal	Direct use
44	Quercus ilex L.	Fagaceae	Fruit	Gastrointestinal system disorders	Antidiarrheal	Direct use
45	Quercus ilex L.	Fagaceae	Fruit	Gastrointestinal system disorders	Antidiarrheal	Direct use
109	Quercus ilex L.	Fagaceae	Fruit	Gastrointestinal system disorders	Antidiarrheal	Direct use
110	Quercus ilex L.	Fagaceae	Fruit	Gastrointestinal system disorders	Antidiarrheal	Direct use
118	Quercus ilex L.	Fagaceae	Fruit	Gastrointestinal system disorders	Antidiarrheal	Direct use
119	Quercus ilex L.	Fagaceae	Fruit	Gastrointestinal system disorders	Antidiarrheal	Direct use
130	Quercus ilex L.	Fagaceae	Fruit	Gastrointestinal system disorders	Antidiarrheal	Direct use
131	Quercus ilex L.	Fagaceae	Fruit	Gastrointestinal system disorders	Antidiarrheal	Direct use
39	Quercus ilex L.	Fagaceae	Fruit	Gastrointestinal system disorders	Antidiarrheal	Tisane
46	Quercus ilex L.	Fagaceae	Fruit	Gastrointestinal system disorders	Antidiarrheal	Tisane
47	Quercus ilex L.	Fagaceae	Fruit	Gastrointestinal system disorders	Antidiarrheal	Tisane
2760	Quercus ilex L.	Fagaceae	Fruit	Gastrointestinal system disorders	Antidiarrheal	Tisane
180	Quercus ilex L.	Fagaceae	Inernal bark	Gastrointestinal system disorders	Antidiarrheal	Tisane
181	Quercus ilex L.	Fagaceae	Inernal bark	Gastrointestinal system disorders	Antidiarrheal	Tisane
197	Quercus ilex L.	Fagaceae	Inernal bark	Gastrointestinal system disorders	Antidiarrheal	Tisane
198	Quercus ilex L.	Fagaceae	Inernal bark	Gastrointestinal system disorders	Antidiarrheal	Tisane
2831	Quercus ilex L.	Fagaceae	Inflorescence	Gastrointestinal system disorders	Antidiarrheal	Tisane
2832	Quercus ilex L.	Fagaceae	Inflorescence	Gastrointestinal system disorders	Antidiarrheal	Tisane
1236	Quercus ilex L.	Fagaceae	Leaf	Gastrointestinal system disorders	Antidiarrheal	Direct use
1256	Quercus ilex L.	Fagaceae	Leaf	Gastrointestinal system disorders	Antidiarrheal	Solution
121	Quercus ilex L.	Fagaceae	Stem	Gastrointestinal system disorders	Carminative	Suspension
122	Quercus ilex L.	Fagaceae	Stem	Gastrointestinal system disorders	Carminative	Suspension
121	Quercus ilex L.	Fagaceae	Stem	Gastrointestinal system disorders	Emetic	Suspension
122	Quercus ilex L.	Fagaceae	Stem	Gastrointestinal system disorders	Emetic	Suspension
135	Quercus ilex L.	Fagaceae	Inernal bark	Gastrointestinal system disorders	For digestive disorders	Tisane
95	Quercus ilex L.	Fagaceae	Fruit	Nutritional disorders	For gaining weight	Direct use
96	Quercus ilex L.	Fagaceae	Fruit	Nutritional disorders	For gaining weight	Direct use
97	Quercus ilex L.	Fagaceae	Fruit	Nutritional disorders	For gaining weight	Direct use
115	Quercus ilex L.	Fagaceae	Fruit	Nutritional disorders	For gaining weight	Direct use
116	Quercus ilex L.	Fagaceae	Fruit	Nutritional disorders	For gaining weight	Direct use
133	Quercus ilex L.	Fagaceae	Fruit	Nutritional disorders	For gaining weight	Direct use
134	Quercus ilex L.	Fagaceae	Fruit	Nutritional disorders	For gaining weight	Direct use
607	Ricinus communis L.	Euphorbiaceae	Seed oil	Gastrointestinal system disorders	Laxative	Direct use
109	Ricinus communis L.	Euphorbiaceae	Unknown	Gastrointestinal system disorders	Purgative	Emulsion
110	Ricinus communis L.	Euphorbiaceae	Unknown	Gastrointestinal system disorders	Purgative	Emulsion
127	Ricinus communis L.	Euphorbiaceae	Unknown	Gastrointestinal system disorders	Purgative	Emulsion
130	Ricinus communis L.	Euphorbiaceae	Unknown	Gastrointestinal system disorders	Purgative	Emulsion
131	Ricinus communis L.	Euphorbiaceae	Unknown	Gastrointestinal system disorders	Purgative	Emulsion
144	Ricinus communis L.	Euphorbiaceae	Unknown	Gastrointestinal system disorders	Purgative	Emulsion
145	Ricinus communis L.	Euphorbiaceae	Unknown	Gastrointestinal system disorders	Purgative	Emulsion
150	Ricinus communis L.	Euphorbiaceae	Unknown	Gastrointestinal system disorders	Purgative	Emulsion
151	Ricinus communis L.	Euphorbiaceae	Unknown	Gastrointestinal system disorders	Purgative	Emulsion
153	Ricinus communis L.	Euphorbiaceae	Unknown	Gastrointestinal system disorders	Purgative	Emulsion
155	Ricinus communis L.	Euphorbiaceae	Unknown	Gastrointestinal system disorders	Purgative	Emulsion
163	Ricinus communis L.	Euphorbiaceae	Unknown	Gastrointestinal system disorders	Purgative	Emulsion
164	Ricinus communis L.	Euphorbiaceae	Unknown	Gastrointestinal system disorders	Purgative	Emulsion
165	Ricinus communis L.	Euphorbiaceae	Unknown	Gastrointestinal system disorders	Purgative	Emulsion
166	Ricinus communis L.	Euphorbiaceae	Unknown	Gastrointestinal system disorders	Purgative	Emulsion
167	Ricinus communis L.	Euphorbiaceae	Unknown	Gastrointestinal system disorders	Purgative	Emulsion
174	Ricinus communis L.	Euphorbiaceae	Unknown	Gastrointestinal system disorders	Purgative	Emulsion
175	Ricinus communis L.	Euphorbiaceae	Unknown	Gastrointestinal system disorders	Purgative	Emulsion
176	Ricinus communis L.	Euphorbiaceae	Unknown	Gastrointestinal system disorders	Purgative	Emulsion
185	Ricinus communis L.	Euphorbiaceae	Unknown	Gastrointestinal system disorders	Purgative	Emulsion
186	Ricinus communis L.	Euphorbiaceae	Unknown	Gastrointestinal system disorders	Purgative	Emulsion
252	Ricinus communis L.	Euphorbiaceae	Unknown	Gastrointestinal system disorders	Purgative	Emulsion
253	Ricinus communis L.	Euphorbiaceae	Unknown	Gastrointestinal system disorders	Purgative	Emulsion
63	Rosa canina L.	Rosaceae	Fruit	Nutritional disorders	For gaining weight	Direct use
109	Rosa canina L.	Rosaceae	Fruit	Nutritional disorders	For gaining weight	Direct use
110	Rosa canina L.	Rosaceae	Fruit	Nutritional disorders	For gaining weight	Direct use
115	Rosa canina L.	Rosaceae	Fruit	Nutritional disorders	For gaining weight	Direct use
116	Rosa canina L.	Rosaceae	Fruit	Nutritional disorders	For gaining weight	Direct use
120	Rosa canina L.	Rosaceae	Fruit	Nutritional disorders	For gaining weight	Direct use
132	Rosa canina L.	Rosaceae	Fruit	Nutritional disorders	For gaining weight	Direct use
133	Rosa canina L.	Rosaceae	Fruit	Nutritional disorders	For gaining weight	Direct use
134	Rosa canina L.	Rosaceae	Fruit	Nutritional disorders	For gaining weight	Direct use
149	Rosa canina L.	Rosaceae	Fruit	Nutritional disorders	For gaining weight	Direct use
154	Rosa canina L.	Rosaceae	Fruit	Nutritional disorders	For gaining weight	Direct use
187	Rosa canina L.	Rosaceae	Fruit	Nutritional disorders	For gaining weight	Direct use
188	Rosa canina L.	Rosaceae	Fruit	Nutritional disorders	For gaining weight	Direct use
1375	Rosa pimpinellifolia L. subsp. pimpinellifolia	Rosaceae	Fruit	Gastrointestinal system disorders	Antidiarrheal	Tisane
1376	Rosa pimpinellifolia L. subsp. pimpinellifolia	Rosaceae	Fruit	Gastrointestinal system disorders	Antidiarrheal	Tisane
1506	Rosa pimpinellifolia L. subsp. pimpinellifolia	Rosaceae	Cecidum	Gastrointestinal system disorders	Antidiarrheal	Tisane
3168	Rosmarinus officinalis L.	Lamiaceae	Aerial part	Gastrointestinal system disorders	Hepatoprotective	Direct use
3193	Rosmarinus officinalis L.	Lamiaceae	Floral summit	Gastrointestinal system disorders	Purgative	Direct use
254	Rosmarinus officinalis L.	Lamiaceae	Aerial part	Gastrointestinal system disorders	Buccal antiseptic	Aerosol
65	Rosmarinus officinalis L.	Lamiaceae	Aerial part	Gastrointestinal system disorders	Digestive	Medicinal wine
66	Rosmarinus officinalis L.	Lamiaceae	Aerial part	Gastrointestinal system disorders	Digestive	Medicinal wine
109	Rosmarinus officinalis L.	Lamiaceae	Aerial part	Gastrointestinal system disorders	Digestive	Medicinal wine
110	Rosmarinus officinalis L.	Lamiaceae	Aerial part	Gastrointestinal system disorders	Digestive	Medicinal wine
147	Rosmarinus officinalis L.	Lamiaceae	Aerial part	Gastrointestinal system disorders	Digestive	Medicinal wine
208	Rosmarinus officinalis L.	Lamiaceae	Aerial part	Gastrointestinal system disorders	Digestive	Medicinal wine
3188	Rubia peregrina L.	Rubiaceae	Aerial part	Gastrointestinal system disorders	Antidiarrheal	Tisane
3189	Rubia peregrina L.	Rubiaceae	Aerial part	Gastrointestinal system disorders	Antidiarrheal	Tisane
3193	Rubia peregrina L.	Rubiaceae	Aerial part	Gastrointestinal system disorders	Antidiarrheal	Tisane
30	Rubia peregrina L.	Rubiaceae	Unknown	Gastrointestinal system disorders	Digestive	Unknown
7	Rubia peregrina L.	Rubiaceae	Aerial part	Gastrointestinal system disorders	Ruminal antistatic	Tisane
2818	Rubia peregrina L.	Rubiaceae	Aerial part	Gastrointestinal system disorders	Ruminal antistatic	Unknown
2742	Rubia peregrina L.	Rubiaceae	Aerial part	Gastrointestinal system disorders	Ruminal antistatic	Direct use
2743	Rubia peregrina L.	Rubiaceae	Aerial part	Gastrointestinal system disorders	Ruminal antistatic	Direct use
2744	Rubia peregrina L.	Rubiaceae	Aerial part	Gastrointestinal system disorders	Ruminal antistatic	Direct use
2745	Rubia peregrina L.	Rubiaceae	Aerial part	Gastrointestinal system disorders	Ruminal antistatic	Direct use
2758	Rubia peregrina L.	Rubiaceae	Aerial part	Gastrointestinal system disorders	Ruminal antistatic	Direct use
2761	Rubia peregrina L.	Rubiaceae	Aerial part	Gastrointestinal system disorders	Ruminal antistatic	Direct use
2762	Rubia peregrina L.	Rubiaceae	Aerial part	Gastrointestinal system disorders	Ruminal antistatic	Direct use
2763	Rubia peregrina L.	Rubiaceae	Aerial part	Gastrointestinal system disorders	Ruminal antistatic	Direct use
2764	Rubia peregrina L.	Rubiaceae	Aerial part	Gastrointestinal system disorders	Ruminal antistatic	Direct use
2766	Rubia peregrina L.	Rubiaceae	Aerial part	Gastrointestinal system disorders	Ruminal antistatic	Direct use
2767	Rubia peregrina L.	Rubiaceae	Aerial part	Gastrointestinal system disorders	Ruminal antistatic	Direct use
2780	Rubia peregrina L.	Rubiaceae	Aerial part	Gastrointestinal system disorders	Ruminal antistatic	Direct use
2781	Rubia peregrina L.	Rubiaceae	Aerial part	Gastrointestinal system disorders	Ruminal antistatic	Direct use
2789	Rubia peregrina L.	Rubiaceae	Aerial part	Gastrointestinal system disorders	Ruminal antistatic	Direct use
2791	Rubia peregrina L.	Rubiaceae	Aerial part	Gastrointestinal system disorders	Ruminal antistatic	Direct use
2792	Rubia peregrina L.	Rubiaceae	Aerial part	Gastrointestinal system disorders	Ruminal antistatic	Direct use
2793	Rubia peregrina L.	Rubiaceae	Aerial part	Gastrointestinal system disorders	Ruminal antistatic	Direct use
2794	Rubia peregrina L.	Rubiaceae	Aerial part	Gastrointestinal system disorders	Ruminal antistatic	Direct use
2795	Rubia peregrina L.	Rubiaceae	Aerial part	Gastrointestinal system disorders	Ruminal antistatic	Direct use
2812	Rubia peregrina L.	Rubiaceae	Aerial part	Gastrointestinal system disorders	Ruminal antistatic	Direct use
2820	Rubia peregrina L.	Rubiaceae	Aerial part	Gastrointestinal system disorders	Ruminal antistatic	Direct use
2821	Rubia peregrina L.	Rubiaceae	Aerial part	Gastrointestinal system disorders	Ruminal antistatic	Direct use
2835	Rubia peregrina L.	Rubiaceae	Aerial part	Gastrointestinal system disorders	Ruminal antistatic	Direct use
2839	Rubia peregrina L.	Rubiaceae	Aerial part	Gastrointestinal system disorders	Ruminal antistatic	Direct use
2840	Rubia peregrina L.	Rubiaceae	Aerial part	Gastrointestinal system disorders	Ruminal antistatic	Direct use
2846	Rubia peregrina L.	Rubiaceae	Aerial part	Gastrointestinal system disorders	Ruminal antistatic	Direct use
2847	Rubia peregrina L.	Rubiaceae	Aerial part	Gastrointestinal system disorders	Ruminal antistatic	Direct use
2859	Rubia peregrina L.	Rubiaceae	Aerial part	Gastrointestinal system disorders	Ruminal antistatic	Direct use
2860	Rubia peregrina L.	Rubiaceae	Aerial part	Gastrointestinal system disorders	Ruminal antistatic	Direct use
2875	Rubia peregrina L.	Rubiaceae	Aerial part	Gastrointestinal system disorders	Ruminal antistatic	Direct use
2876	Rubia peregrina L.	Rubiaceae	Aerial part	Gastrointestinal system disorders	Ruminal antistatic	Direct use
447	Rubia peregrina L.	Rubiaceae	Aerial part	Gastrointestinal system disorders	Ruminal antistatic	Tisane
2738	Rubia peregrina L.	Rubiaceae	Aerial part	Gastrointestinal system disorders	Ruminal antistatic	Tisane
2814	Rubia peregrina L.	Rubiaceae	Aerial part	Gastrointestinal system disorders	Ruminal antistatic	Tisane
2815	Rubia peregrina L.	Rubiaceae	Aerial part	Gastrointestinal system disorders	Ruminal antistatic	Tisane
2819	Rubia peregrina L.	Rubiaceae	Aerial part	Gastrointestinal system disorders	Ruminal antistatic	Tisane
2865	Rubia peregrina L.	Rubiaceae	Aerial part	Gastrointestinal system disorders	Ruminal antistatic	Tisane
2878	Rubia peregrina L.	Rubiaceae	Aerial part	Gastrointestinal system disorders	Ruminal antistatic	Tisane
115	Rubia tinctorum L.	Rubiaceae	Whle plant	Gastrointestinal system disorders	Digestive	Tisane
116	Rubia tinctorum L.	Rubiaceae	Whle plant	Gastrointestinal system disorders	Digestive	Tisane
2789	Rubus ulmifolius Schott	Rosaceae	Young stem	Gastrointestinal system disorders	Antidiarrheal	Tisane
2865	Rubus ulmifolius Schott	Rosaceae	Young stem	Gastrointestinal system disorders	Antidiarrheal	Tisane
2988	Ruta chalepensis L.	Rutaceae	Aerial part	Gastrointestinal system disorders	Anti-tympanic	Direct use
41	Ruta chalepensis L.	Rutaceae	Aerial part	Gastrointestinal system disorders	Buccal antiseptic	Embrocation
50	Ruta chalepensis L.	Rutaceae	Aerial part	Gastrointestinal system disorders	Buccal antiseptic	Embrocation
2432	Ruta chalepensis L.	Rutaceae	Aerial part	Gastrointestinal system disorders	Emetic	Direct use
1259	Ruta chalepensis L.	Rutaceae	Aerial part	Gastrointestinal system disorders	Laxative	Tisane
369	Ruta chalepensis L.	Rutaceae	Aerial part	Gastrointestinal system disorders	Ruminal antistatic	Aerosol
627	Ruta chalepensis L.	Rutaceae	Aerial part	Gastrointestinal system disorders	Ruminal antistatic	Aerosol
676	Ruta chalepensis L.	Rutaceae	Aerial part	Gastrointestinal system disorders	Ruminal antistatic	Aerosol
310	Ruta chalepensis L.	Rutaceae	Aerial part	Gastrointestinal system disorders	Ruminal antistatic	Direct use
321	Ruta chalepensis L.	Rutaceae	Aerial part	Gastrointestinal system disorders	Ruminal antistatic	Direct use
1244	Ruta chalepensis L.	Rutaceae	Aerial part	Gastrointestinal system disorders	Ruminal antistatic	Direct use
1245	Ruta chalepensis L.	Rutaceae	Aerial part	Gastrointestinal system disorders	Ruminal antistatic	Direct use
2306	Ruta chalepensis L.	Rutaceae	Aerial part	Gastrointestinal system disorders	Ruminal antistatic	Direct use
1224	Ruta chalepensis L.	Rutaceae	Aerial part	Gastrointestinal system disorders	Stomachic	Unknown
797	Ruta chalepensis L.	Rutaceae	Aerial part	Gastrointestinal system disorders	Stomachic	Tisane
250	Saccharomyces sp.	Sacaromycetaceae	Fungi	Gastrointestinal system disorders	Digestive	Suspension
251	Saccharomyces sp.	Sacaromycetaceae	Fungi	Gastrointestinal system disorders	Digestive	Suspension
2738	Sambucus nigra L.	Adoxaceae	Inflorescence	Gastrointestinal system disorders	Carminative	Syrup
1420	Sambucus nigra L.	Adoxaceae	Inflorescence	Gastrointestinal system disorders	Digestive	Tisane
1502	Sambucus nigra L.	Adoxaceae	Fruit	Gastrointestinal system disorders	Intestinal anti-inflammatory	Poultice
1330	Sambucus nigra L.	Adoxaceae	Fruit	Gastrointestinal system disorders	Intestinal anti-inflammatory	Syrup
1328	Sambucus nigra L.	Adoxaceae	Fruit	Gastrointestinal system disorders	Intestinal anti-inflammatory	Syrup
1329	Sambucus nigra L.	Adoxaceae	Fruit	Gastrointestinal system disorders	Intestinal anti-inflammatory	Syrup
1330	Sambucus nigra L.	Adoxaceae	Inflorescence	Gastrointestinal system disorders	Intestinal anti-inflammatory	Essence
1341	Sambucus nigra L.	Adoxaceae	Inflorescence	Gastrointestinal system disorders	Intestinal anti-inflammatory	Essence
1342	Sambucus nigra L.	Adoxaceae	Inflorescence	Gastrointestinal system disorders	Intestinal anti-inflammatory	Essence
3203	Sanguisorba minor Scop.	Rosaceae	Unknown	Gastrointestinal system disorders	Antidiarrheal	Unknown
118	Santolina chamaecyparissus L.	Asteraceae	Flowering aerial part	Gastrointestinal system disorders	Antidiarrheal	Direct use
119	Santolina chamaecyparissus L.	Asteraceae	Flowering aerial part	Gastrointestinal system disorders	Antidiarrheal	Direct use
2715	Santolina chamaecyparissus L.	Asteraceae	Flowering aerial part	Gastrointestinal system disorders	Buccal antiseptic	Unknown
2716	Santolina chamaecyparissus L.	Asteraceae	Flowering aerial part	Gastrointestinal system disorders	Buccal antiseptic	Unknown
55	Santolina chamaecyparissus L.	Asteraceae	Flowering aerial part	Gastrointestinal system disorders	Digestive	Tisane
56	Santolina chamaecyparissus L.	Asteraceae	Flowering aerial part	Gastrointestinal system disorders	Digestive	Tisane
61	Santolina chamaecyparissus L.	Asteraceae	Flowering aerial part	Gastrointestinal system disorders	Digestive	Tisane
63	Santolina chamaecyparissus L.	Asteraceae	Flowering aerial part	Gastrointestinal system disorders	Digestive	Tisane
118	Santolina chamaecyparissus L.	Asteraceae	Flowering aerial part	Gastrointestinal system disorders	Digestive	Tisane
119	Santolina chamaecyparissus L.	Asteraceae	Flowering aerial part	Gastrointestinal system disorders	Digestive	Tisane
134	Santolina chamaecyparissus L.	Asteraceae	Flowering aerial part	Gastrointestinal system disorders	Digestive	Tisane
136	Santolina chamaecyparissus L.	Asteraceae	Flowering aerial part	Gastrointestinal system disorders	Digestive	Tisane
171	Santolina chamaecyparissus L.	Asteraceae	Flowering aerial part	Gastrointestinal system disorders	Digestive	Tisane
172	Santolina chamaecyparissus L.	Asteraceae	Flowering aerial part	Gastrointestinal system disorders	Digestive	Tisane
182	Santolina chamaecyparissus L.	Asteraceae	Flowering aerial part	Gastrointestinal system disorders	Digestive	Tisane
183	Santolina chamaecyparissus L.	Asteraceae	Flowering aerial part	Gastrointestinal system disorders	Digestive	Tisane
184	Santolina chamaecyparissus L.	Asteraceae	Flowering aerial part	Gastrointestinal system disorders	Digestive	Tisane
507	Santolina chamaecyparissus L.	Asteraceae	Inflorescence	Gastrointestinal system disorders	Digestive	Tisane
509	Santolina chamaecyparissus L.	Asteraceae	Inflorescence	Gastrointestinal system disorders	Digestive	Tisane
510	Santolina chamaecyparissus L.	Asteraceae	Inflorescence	Gastrointestinal system disorders	Digestive	Tisane
55	Santolina chamaecyparissus L.	Asteraceae	Inflorescence	Gastrointestinal system disorders	Digestive	Tisane
56	Santolina chamaecyparissus L.	Asteraceae	Inflorescence	Gastrointestinal system disorders	Digestive	Tisane
61	Santolina chamaecyparissus L.	Asteraceae	Inflorescence	Gastrointestinal system disorders	Digestive	Tisane
63	Santolina chamaecyparissus L.	Asteraceae	Inflorescence	Gastrointestinal system disorders	Digestive	Tisane
120	Santolina chamaecyparissus L.	Asteraceae	Inflorescence	Gastrointestinal system disorders	Digestive	Tisane
134	Santolina chamaecyparissus L.	Asteraceae	Inflorescence	Gastrointestinal system disorders	Digestive	Tisane
136	Santolina chamaecyparissus L.	Asteraceae	Inflorescence	Gastrointestinal system disorders	Digestive	Tisane
171	Santolina chamaecyparissus L.	Asteraceae	Inflorescence	Gastrointestinal system disorders	Digestive	Tisane
171	Santolina chamaecyparissus L.	Asteraceae	Inflorescence	Gastrointestinal system disorders	Digestive	Tisane
172	Santolina chamaecyparissus L.	Asteraceae	Inflorescence	Gastrointestinal system disorders	Digestive	Tisane
172	Santolina chamaecyparissus L.	Asteraceae	Inflorescence	Gastrointestinal system disorders	Digestive	Tisane
3092	Santolina chamaecyparissus L.	Asteraceae	Inflorescence	Gastrointestinal system disorders	Digestive	Tisane
359	Santolina chamaecyparissus L.	Asteraceae	Floral summit	Gastrointestinal system disorders	Gastric anti-inflammatory	Tisane
3092	Santolina chamaecyparissus L.	Asteraceae	Inflorescence	Gastrointestinal system disorders	Gastric anti-inflammatory	Tisane
3092	Santolina chamaecyparissus L.	Asteraceae	Inflorescence	Gastrointestinal system disorders	Hepatoprotective	Tisane
515	Santolina chamaecyparissus L.	Asteraceae	Inflorescence	Gastrointestinal system disorders	Intestinal anti-inflammatory	Tisane
516	Santolina chamaecyparissus L.	Asteraceae	Inflorescence	Gastrointestinal system disorders	Intestinal anti-inflammatory	Tisane
747	Santolina chamaecyparissus L.	Asteraceae	Inflorescence	Gastrointestinal system disorders	Intestinal anti-inflammatory	Tisane
714	Santolina chamaecyparissus L.	Asteraceae	Aerial part	Gastrointestinal system disorders	Stomachic	Tisane
715	Santolina chamaecyparissus L.	Asteraceae	Aerial part	Gastrointestinal system disorders	Stomachic	Tisane
41	Saxifraga longifolia Lap. subsp. longifolia	Saxifragaceae	Leaf	Gastrointestinal system disorders	Buccal antiseptic	Embrocation
50	Saxifraga longifolia Lap. subsp. longifolia	Saxifragaceae	Leaf	Gastrointestinal system disorders	Buccal antiseptic	Embrocation
231	Secale cereale L.	Poaceae	Bran	Gastrointestinal system disorders	Digestive	Direct use
166	Secale cereale L.	Poaceae	Fruit	Gastrointestinal system disorders	Laxative	Suspension
167	Secale cereale L.	Poaceae	Fruit	Gastrointestinal system disorders	Laxative	Suspension
154	Secale cereale L.	Poaceae	Young aerial part	Gastrointestinal system disorders	Laxative	Tisane
1456	Senecio leucophyllus DC.	Asteraceae	Aerial part	Gastrointestinal system disorders	Purgative	Tisane
242	Solanum tuberosum L.	Solanaceae	Tuber	Gastrointestinal system disorders	Laxative	Tisane
52	Solanum tuberosum L.	Solanaceae	Tuber	Metabolic disorders	Diaphoretic	Foment
53	Solanum tuberosum L.	Solanaceae	Tuber	Metabolic disorders	Diaphoretic	Foment
67	Solanum tuberosum L.	Solanaceae	Tuber	Metabolic disorders	Diaphoretic	Foment
68	Solanum tuberosum L.	Solanaceae	Tuber	Metabolic disorders	Diaphoretic	Foment
182	Solanum tuberosum L.	Solanaceae	Tuber	Metabolic disorders	Diaphoretic	Foment
183	Solanum tuberosum L.	Solanaceae	Tuber	Metabolic disorders	Diaphoretic	Foment
184	Solanum tuberosum L.	Solanaceae	Tuber	Metabolic disorders	Diaphoretic	Foment
201	Sorbus domestica L.	Rosaceae	Fruit	Gastrointestinal system disorders	Antidiarrheal	Tisane
202	Sorbus domestica L.	Rosaceae	Fruit	Gastrointestinal system disorders	Antidiarrheal	Tisane
448	Spartium junceum L.	Fabaceae	Flower	Gastrointestinal system disorders	Digestive	Tisane
3164	Stipa tenacissima L.	Poaceae	Stem	Gastrointestinal system disorders	Antidiarrheal	Direct use
3180	Stipa tenacissima L.	Poaceae	Stem	Gastrointestinal system disorders	Antidiarrheal	Direct use
3164	Tanacetum corymbosum (L.) Sch.Bip.	Asteraceae	Aerial part	Gastrointestinal system disorders	Digestive	Tisane
3164	Tanacetum corymbosum (L.) Sch.Bip.	Asteraceae	Aerial part	Gastrointestinal system disorders	Intestinal anti-inflammatory	Tisane
218	Tanacetum parthenium (L.) Sch.Bip.	Asteraceae	Aerial part	Gastrointestinal system disorders	Antidiarrheal	Tisane
205	Tanacetum parthenium (L.) Sch.Bip.	Asteraceae	Aerial part	Gastrointestinal system disorders	Antidiarrheal	Tisane
1300	Tanacetum parthenium (L.) Sch.Bip.	Asteraceae	Aerial part	Gastrointestinal system disorders	Antidiarrheal	Tisane
245	Tanacetum parthenium (L.) Sch.Bip.	Asteraceae	Floral summit	Gastrointestinal system disorders	Antidiarrheal	Tisane
246	Tanacetum parthenium (L.) Sch.Bip.	Asteraceae	Floral summit	Gastrointestinal system disorders	Antidiarrheal	Tisane
247	Tanacetum parthenium (L.) Sch.Bip.	Asteraceae	Floral summit	Gastrointestinal system disorders	Antidiarrheal	Tisane
525	Tanacetum parthenium (L.) Sch.Bip.	Asteraceae	Inflorescence	Gastrointestinal system disorders	Antidiarrheal	Tisane
526	Tanacetum parthenium (L.) Sch.Bip.	Asteraceae	Inflorescence	Gastrointestinal system disorders	Antidiarrheal	Tisane
527	Tanacetum parthenium (L.) Sch.Bip.	Asteraceae	Inflorescence	Gastrointestinal system disorders	Antidiarrheal	Tisane
1328	Tanacetum parthenium (L.) Sch.Bip.	Asteraceae	Inflorescence	Gastrointestinal system disorders	Antidiarrheal	Tisane
1329	Tanacetum parthenium (L.) Sch.Bip.	Asteraceae	Inflorescence	Gastrointestinal system disorders	Antidiarrheal	Tisane
3019	Tanacetum parthenium (L.) Sch.Bip.	Asteraceae	Aerial part	Gastrointestinal system disorders	Anti-icteric	Macerated in water
3020	Tanacetum parthenium (L.) Sch.Bip.	Asteraceae	Aerial part	Gastrointestinal system disorders	Anti-icteric	Macerated in water
147	Tanacetum parthenium (L.) Sch.Bip.	Asteraceae	Aerial part	Gastrointestinal system disorders	Digestive	Emulsion
169	Tanacetum parthenium (L.) Sch.Bip.	Asteraceae	Aerial part	Gastrointestinal system disorders	Digestive	Emulsion
191	Tanacetum parthenium (L.) Sch.Bip.	Asteraceae	Aerial part	Gastrointestinal system disorders	Digestive	Emulsion
192	Tanacetum parthenium (L.) Sch.Bip.	Asteraceae	Aerial part	Gastrointestinal system disorders	Digestive	Emulsion
193	Tanacetum parthenium (L.) Sch.Bip.	Asteraceae	Aerial part	Gastrointestinal system disorders	Digestive	Emulsion
194	Tanacetum parthenium (L.) Sch.Bip.	Asteraceae	Aerial part	Gastrointestinal system disorders	Digestive	Emulsion
285	Tanacetum parthenium (L.) Sch.Bip.	Asteraceae	Aerial part	Gastrointestinal system disorders	Digestive	Emulsion
2924	Tanacetum parthenium (L.) Sch.Bip.	Asteraceae	Aerial part	Gastrointestinal system disorders	Digestive	Direct use
2925	Tanacetum parthenium (L.) Sch.Bip.	Asteraceae	Aerial part	Gastrointestinal system disorders	Digestive	Direct use
189	Tanacetum parthenium (L.) Sch.Bip.	Asteraceae	Aerial part	Gastrointestinal system disorders	Digestive	Suspension
190	Tanacetum parthenium (L.) Sch.Bip.	Asteraceae	Aerial part	Gastrointestinal system disorders	Digestive	Suspension
39	Tanacetum parthenium (L.) Sch.Bip.	Asteraceae	Aerial part	Gastrointestinal system disorders	Digestive	Tisane
41	Tanacetum parthenium (L.) Sch.Bip.	Asteraceae	Aerial part	Gastrointestinal system disorders	Digestive	Tisane
42	Tanacetum parthenium (L.) Sch.Bip.	Asteraceae	Aerial part	Gastrointestinal system disorders	Digestive	Tisane
46	Tanacetum parthenium (L.) Sch.Bip.	Asteraceae	Aerial part	Gastrointestinal system disorders	Digestive	Tisane
47	Tanacetum parthenium (L.) Sch.Bip.	Asteraceae	Aerial part	Gastrointestinal system disorders	Digestive	Tisane
50	Tanacetum parthenium (L.) Sch.Bip.	Asteraceae	Aerial part	Gastrointestinal system disorders	Digestive	Tisane
52	Tanacetum parthenium (L.) Sch.Bip.	Asteraceae	Aerial part	Gastrointestinal system disorders	Digestive	Tisane
53	Tanacetum parthenium (L.) Sch.Bip.	Asteraceae	Aerial part	Gastrointestinal system disorders	Digestive	Tisane
59	Tanacetum parthenium (L.) Sch.Bip.	Asteraceae	Aerial part	Gastrointestinal system disorders	Digestive	Tisane
60	Tanacetum parthenium (L.) Sch.Bip.	Asteraceae	Aerial part	Gastrointestinal system disorders	Digestive	Tisane
98	Tanacetum parthenium (L.) Sch.Bip.	Asteraceae	Aerial part	Gastrointestinal system disorders	Digestive	Tisane
99	Tanacetum parthenium (L.) Sch.Bip.	Asteraceae	Aerial part	Gastrointestinal system disorders	Digestive	Tisane
100	Tanacetum parthenium (L.) Sch.Bip.	Asteraceae	Aerial part	Gastrointestinal system disorders	Digestive	Tisane
124	Tanacetum parthenium (L.) Sch.Bip.	Asteraceae	Aerial part	Gastrointestinal system disorders	Digestive	Tisane
125	Tanacetum parthenium (L.) Sch.Bip.	Asteraceae	Aerial part	Gastrointestinal system disorders	Digestive	Tisane
132	Tanacetum parthenium (L.) Sch.Bip.	Asteraceae	Aerial part	Gastrointestinal system disorders	Digestive	Tisane
140	Tanacetum parthenium (L.) Sch.Bip.	Asteraceae	Aerial part	Gastrointestinal system disorders	Digestive	Tisane
141	Tanacetum parthenium (L.) Sch.Bip.	Asteraceae	Aerial part	Gastrointestinal system disorders	Digestive	Tisane
142	Tanacetum parthenium (L.) Sch.Bip.	Asteraceae	Aerial part	Gastrointestinal system disorders	Digestive	Tisane
146	Tanacetum parthenium (L.) Sch.Bip.	Asteraceae	Aerial part	Gastrointestinal system disorders	Digestive	Tisane
162	Tanacetum parthenium (L.) Sch.Bip.	Asteraceae	Aerial part	Gastrointestinal system disorders	Digestive	Tisane
174	Tanacetum parthenium (L.) Sch.Bip.	Asteraceae	Aerial part	Gastrointestinal system disorders	Digestive	Tisane
175	Tanacetum parthenium (L.) Sch.Bip.	Asteraceae	Aerial part	Gastrointestinal system disorders	Digestive	Tisane
176	Tanacetum parthenium (L.) Sch.Bip.	Asteraceae	Aerial part	Gastrointestinal system disorders	Digestive	Tisane
199	Tanacetum parthenium (L.) Sch.Bip.	Asteraceae	Aerial part	Gastrointestinal system disorders	Digestive	Tisane
200	Tanacetum parthenium (L.) Sch.Bip.	Asteraceae	Aerial part	Gastrointestinal system disorders	Digestive	Tisane
208	Tanacetum parthenium (L.) Sch.Bip.	Asteraceae	Aerial part	Gastrointestinal system disorders	Digestive	Tisane
219	Tanacetum parthenium (L.) Sch.Bip.	Asteraceae	Aerial part	Gastrointestinal system disorders	Digestive	Tisane
220	Tanacetum parthenium (L.) Sch.Bip.	Asteraceae	Aerial part	Gastrointestinal system disorders	Digestive	Tisane
240	Tanacetum parthenium (L.) Sch.Bip.	Asteraceae	Aerial part	Gastrointestinal system disorders	Digestive	Tisane
241	Tanacetum parthenium (L.) Sch.Bip.	Asteraceae	Aerial part	Gastrointestinal system disorders	Digestive	Tisane
243	Tanacetum parthenium (L.) Sch.Bip.	Asteraceae	Aerial part	Gastrointestinal system disorders	Digestive	Tisane
244	Tanacetum parthenium (L.) Sch.Bip.	Asteraceae	Aerial part	Gastrointestinal system disorders	Digestive	Tisane
248	Tanacetum parthenium (L.) Sch.Bip.	Asteraceae	Aerial part	Gastrointestinal system disorders	Digestive	Tisane
249	Tanacetum parthenium (L.) Sch.Bip.	Asteraceae	Aerial part	Gastrointestinal system disorders	Digestive	Tisane
252	Tanacetum parthenium (L.) Sch.Bip.	Asteraceae	Aerial part	Gastrointestinal system disorders	Digestive	Tisane
253	Tanacetum parthenium (L.) Sch.Bip.	Asteraceae	Aerial part	Gastrointestinal system disorders	Digestive	Tisane
65	Tanacetum parthenium (L.) Sch.Bip.	Asteraceae	Aerial part	Gastrointestinal system disorders	Digestive	Tisane
66	Tanacetum parthenium (L.) Sch.Bip.	Asteraceae	Aerial part	Gastrointestinal system disorders	Digestive	Tisane
88	Tanacetum parthenium (L.) Sch.Bip.	Asteraceae	Aerial part	Gastrointestinal system disorders	Digestive	Tisane
89	Tanacetum parthenium (L.) Sch.Bip.	Asteraceae	Aerial part	Gastrointestinal system disorders	Digestive	Tisane
166	Tanacetum parthenium (L.) Sch.Bip.	Asteraceae	Aerial part	Gastrointestinal system disorders	Digestive	Tisane
167	Tanacetum parthenium (L.) Sch.Bip.	Asteraceae	Aerial part	Gastrointestinal system disorders	Digestive	Tisane
171	Tanacetum parthenium (L.) Sch.Bip.	Asteraceae	Aerial part	Gastrointestinal system disorders	Digestive	Tisane
172	Tanacetum parthenium (L.) Sch.Bip.	Asteraceae	Aerial part	Gastrointestinal system disorders	Digestive	Tisane
210	Tanacetum parthenium (L.) Sch.Bip.	Asteraceae	Aerial part	Gastrointestinal system disorders	Digestive	Tisane
211	Tanacetum parthenium (L.) Sch.Bip.	Asteraceae	Aerial part	Gastrointestinal system disorders	Digestive	Tisane
224	Tanacetum parthenium (L.) Sch.Bip.	Asteraceae	Aerial part	Gastrointestinal system disorders	Digestive	Tisane
225	Tanacetum parthenium (L.) Sch.Bip.	Asteraceae	Aerial part	Gastrointestinal system disorders	Digestive	Tisane
197	Tanacetum parthenium (L.) Sch.Bip.	Asteraceae	Aerial part	Gastrointestinal system disorders	Digestive	Medicinal wine
198	Tanacetum parthenium (L.) Sch.Bip.	Asteraceae	Aerial part	Gastrointestinal system disorders	Digestive	Medicinal wine
279	Tanacetum parthenium (L.) Sch.Bip.	Asteraceae	Floral summit	Gastrointestinal system disorders	Digestive	Tisane
284	Tanacetum parthenium (L.) Sch.Bip.	Asteraceae	Floral summit	Gastrointestinal system disorders	Digestive	Tisane
185	Tanacetum parthenium (L.) Sch.Bip.	Asteraceae	Inflorescence	Gastrointestinal system disorders	Digestive	Suspension
186	Tanacetum parthenium (L.) Sch.Bip.	Asteraceae	Inflorescence	Gastrointestinal system disorders	Digestive	Suspension
195	Tanacetum parthenium (L.) Sch.Bip.	Asteraceae	Inflorescence	Gastrointestinal system disorders	Digestive	Suspension
82	Tanacetum parthenium (L.) Sch.Bip.	Asteraceae	Inflorescence	Gastrointestinal system disorders	Digestive	Tisane
83	Tanacetum parthenium (L.) Sch.Bip.	Asteraceae	Inflorescence	Gastrointestinal system disorders	Digestive	Tisane
174	Tanacetum parthenium (L.) Sch.Bip.	Asteraceae	Inflorescence	Gastrointestinal system disorders	Digestive	Tisane
175	Tanacetum parthenium (L.) Sch.Bip.	Asteraceae	Inflorescence	Gastrointestinal system disorders	Digestive	Tisane
176	Tanacetum parthenium (L.) Sch.Bip.	Asteraceae	Inflorescence	Gastrointestinal system disorders	Digestive	Tisane
182	Tanacetum parthenium (L.) Sch.Bip.	Asteraceae	Inflorescence	Gastrointestinal system disorders	Digestive	Tisane
183	Tanacetum parthenium (L.) Sch.Bip.	Asteraceae	Inflorescence	Gastrointestinal system disorders	Digestive	Tisane
184	Tanacetum parthenium (L.) Sch.Bip.	Asteraceae	Inflorescence	Gastrointestinal system disorders	Digestive	Tisane
263	Tanacetum parthenium (L.) Sch.Bip.	Asteraceae	Inflorescence	Gastrointestinal system disorders	Digestive	Tisane
40	Tanacetum parthenium (L.) Sch.Bip.	Asteraceae	Inflorescence	Gastrointestinal system disorders	Digestive	Tisane
48	Tanacetum parthenium (L.) Sch.Bip.	Asteraceae	Inflorescence	Gastrointestinal system disorders	Digestive	Tisane
49	Tanacetum parthenium (L.) Sch.Bip.	Asteraceae	Inflorescence	Gastrointestinal system disorders	Digestive	Tisane
61	Tanacetum parthenium (L.) Sch.Bip.	Asteraceae	Inflorescence	Gastrointestinal system disorders	Digestive	Tisane
197	Tanacetum parthenium (L.) Sch.Bip.	Asteraceae	Inflorescence	Gastrointestinal system disorders	Digestive	Tisane
198	Tanacetum parthenium (L.) Sch.Bip.	Asteraceae	Inflorescence	Gastrointestinal system disorders	Digestive	Tisane
205	Tanacetum parthenium (L.) Sch.Bip.	Asteraceae	Inflorescence	Gastrointestinal system disorders	Digestive	Tisane
242	Tanacetum parthenium (L.) Sch.Bip.	Asteraceae	Inflorescence	Gastrointestinal system disorders	Digestive	Tisane
268	Tanacetum parthenium (L.) Sch.Bip.	Asteraceae	Inflorescence	Gastrointestinal system disorders	Digestive	Tisane
269	Tanacetum parthenium (L.) Sch.Bip.	Asteraceae	Inflorescence	Gastrointestinal system disorders	Digestive	Tisane
275	Tanacetum parthenium (L.) Sch.Bip.	Asteraceae	Inflorescence	Gastrointestinal system disorders	Digestive	Tisane
221	Tanacetum parthenium (L.) Sch.Bip.	Asteraceae	Unknown	Gastrointestinal system disorders	Digestive	Emulsion
136	Tanacetum parthenium (L.) Sch.Bip.	Asteraceae	Unknown	Gastrointestinal system disorders	Digestive	Tisane
209	Tanacetum parthenium (L.) Sch.Bip.	Asteraceae	Unknown	Gastrointestinal system disorders	Digestive	Tisane
221	Tanacetum parthenium (L.) Sch.Bip.	Asteraceae	Unknown	Gastrointestinal system disorders	Digestive	Tisane
223	Tanacetum parthenium (L.) Sch.Bip.	Asteraceae	Unknown	Gastrointestinal system disorders	Digestive	Tisane
65	Tanacetum parthenium (L.) Sch.Bip.	Asteraceae	Aerial part	Gastrointestinal system disorders	Emetic	Medicinal wine
66	Tanacetum parthenium (L.) Sch.Bip.	Asteraceae	Aerial part	Gastrointestinal system disorders	Emetic	Medicinal wine
168	Tanacetum parthenium (L.) Sch.Bip.	Asteraceae	Aerial part	Gastrointestinal system disorders	Laxative	Emulsion
127	Tanacetum parthenium (L.) Sch.Bip.	Asteraceae	Aerial part	Gastrointestinal system disorders	Laxative	Suspension
248	Tanacetum parthenium (L.) Sch.Bip.	Asteraceae	Aerial part	Gastrointestinal system disorders	Laxative	Tisane
249	Tanacetum parthenium (L.) Sch.Bip.	Asteraceae	Aerial part	Gastrointestinal system disorders	Laxative	Tisane
203	Tanacetum parthenium (L.) Sch.Bip.	Asteraceae	Aerial part	Gastrointestinal system disorders	Laxative	Tisane
204	Tanacetum parthenium (L.) Sch.Bip.	Asteraceae	Aerial part	Gastrointestinal system disorders	Laxative	Tisane
180	Tanacetum parthenium (L.) Sch.Bip.	Asteraceae	Inflorescence	Gastrointestinal system disorders	Laxative	Emulsion
181	Tanacetum parthenium (L.) Sch.Bip.	Asteraceae	Inflorescence	Gastrointestinal system disorders	Laxative	Emulsion
271	Tanacetum parthenium (L.) Sch.Bip.	Asteraceae	Inflorescence	Gastrointestinal system disorders	Laxative	Tisane
272	Tanacetum parthenium (L.) Sch.Bip.	Asteraceae	Inflorescence	Gastrointestinal system disorders	Laxative	Tisane
221	Tanacetum parthenium (L.) Sch.Bip.	Asteraceae	Unknown	Gastrointestinal system disorders	Laxative	Emulsion
221	Tanacetum parthenium (L.) Sch.Bip.	Asteraceae	Unknown	Gastrointestinal system disorders	Laxative	Tisane
3011	Tanacetum parthenium (L.) Sch.Bip.	Asteraceae	Aerial part	Gastrointestinal system disorders	Ruminal antistatic	Pill
3012	Tanacetum parthenium (L.) Sch.Bip.	Asteraceae	Aerial part	Gastrointestinal system disorders	Ruminal antistatic	Pill
2910	Tanacetum parthenium (L.) Sch.Bip.	Asteraceae	Aerial part	Gastrointestinal system disorders	Ruminal antistatic	Direct use
2911	Tanacetum parthenium (L.) Sch.Bip.	Asteraceae	Aerial part	Gastrointestinal system disorders	Ruminal antistatic	Direct use
2912	Tanacetum parthenium (L.) Sch.Bip.	Asteraceae	Aerial part	Gastrointestinal system disorders	Ruminal antistatic	Direct use
2913	Tanacetum parthenium (L.) Sch.Bip.	Asteraceae	Aerial part	Gastrointestinal system disorders	Ruminal antistatic	Direct use
2955	Tanacetum parthenium (L.) Sch.Bip.	Asteraceae	Flowering aerial part	Gastrointestinal system disorders	Ruminal antistatic	Tisane
2955	Tanacetum parthenium (L.) Sch.Bip.	Asteraceae	Whle plant	Gastrointestinal system disorders	Ruminal antistatic	Direct use
1486	Tanacetum vulgare L.	Asteraceae	Aerial part	Gastrointestinal system disorders	Antidiarrheal	Tisane
1391	Tanacetum vulgare L.	Asteraceae	Inflorescence	Gastrointestinal system disorders	Antidiarrheal	Tisane
1456	Tanacetum vulgare L.	Asteraceae	Inflorescence	Gastrointestinal system disorders	Antidiarrheal	Tisane
284	Tanacetum vulgare L.	Asteraceae	Aerial part	Gastrointestinal system disorders	Digestive	Tisane
284	Tanacetum vulgare L.	Asteraceae	Aerial part	Gastrointestinal system disorders	Digestive	Tisane
1489	Tanacetum vulgare L.	Asteraceae	Aerial part	Gastrointestinal system disorders	Digestive	Tisane
2557	Tanacetum vulgare L.	Asteraceae	Floral summit	Gastrointestinal system disorders	Digestive	Tisane
2558	Tanacetum vulgare L.	Asteraceae	Floral summit	Gastrointestinal system disorders	Digestive	Tisane
177	Tanacetum vulgare L.	Asteraceae	Inflorescence	Gastrointestinal system disorders	Digestive	Emulsion
178	Tanacetum vulgare L.	Asteraceae	Inflorescence	Gastrointestinal system disorders	Digestive	Emulsion
177	Tanacetum vulgare L.	Asteraceae	Inflorescence	Gastrointestinal system disorders	Digestive	Suspension
178	Tanacetum vulgare L.	Asteraceae	Inflorescence	Gastrointestinal system disorders	Digestive	Suspension
277	Tanacetum vulgare L.	Asteraceae	Inflorescence	Gastrointestinal system disorders	Digestive	Tisane
278	Tanacetum vulgare L.	Asteraceae	Inflorescence	Gastrointestinal system disorders	Digestive	Tisane
1497	Tanacetum vulgare L.	Asteraceae	Inflorescence	Gastrointestinal system disorders	Digestive	Tisane
1453	Tanacetum vulgare L.	Asteraceae	Floral summit	Gastrointestinal system disorders	Intestinal anti-inflammatory	Tisane
692	Tanacetum vulgare L.	Asteraceae	Flowering aerial part	Gastrointestinal system disorders	Intestinal anti-inflammatory	Tisane
694	Tanacetum vulgare L.	Asteraceae	Flowering aerial part	Gastrointestinal system disorders	Intestinal anti-inflammatory	Tisane
1372	Tanacetum vulgare L.	Asteraceae	Inflorescence	Gastrointestinal system disorders	Intestinal anti-inflammatory	Tisane
1423	Tanacetum vulgare L.	Asteraceae	Inflorescence	Gastrointestinal system disorders	Intestinal anti-inflammatory	Tisane
1465	Tanacetum vulgare L.	Asteraceae	Inflorescence	Gastrointestinal system disorders	Intestinal anti-inflammatory	Tisane
1468	Tanacetum vulgare L.	Asteraceae	Inflorescence	Gastrointestinal system disorders	Intestinal anti-inflammatory	Tisane
3147	Tanacetum vulgare L.	Asteraceae	Floral summit	Gastrointestinal system disorders	Laxative	Tisane
1363	Tanacetum vulgare L.	Asteraceae	Inflorescence	Gastrointestinal system disorders	Laxative	Tisane
1493	Tanacetum vulgare L.	Asteraceae	Inflorescence	Gastrointestinal system disorders	Laxative	Tisane
1494	Tanacetum vulgare L.	Asteraceae	Inflorescence	Gastrointestinal system disorders	Laxative	Tisane
1429	Tanacetum vulgare L.	Asteraceae	Inflorescence	Gastrointestinal system disorders	Orexigenic	Tisane
1229	Tanacetum vulgare L.	Asteraceae	Aerial part	Gastrointestinal system disorders	Purgative	Direct use
1478	Tanacetum vulgare L.	Asteraceae	Inflorescence	Gastrointestinal system disorders	Purgative	Unknown
1358	Tanacetum vulgare L.	Asteraceae	Inflorescence	Gastrointestinal system disorders	Purgative	Direct use
1402	Tanacetum vulgare L.	Asteraceae	Inflorescence	Gastrointestinal system disorders	Purgative	Tisane
1408	Tanacetum vulgare L.	Asteraceae	Inflorescence	Gastrointestinal system disorders	Purgative	Tisane
1432	Tanacetum vulgare L.	Asteraceae	Inflorescence	Gastrointestinal system disorders	Purgative	Tisane
1450	Tanacetum vulgare L.	Asteraceae	Inflorescence	Gastrointestinal system disorders	Purgative	Tisane
1467	Tanacetum vulgare L.	Asteraceae	Inflorescence	Gastrointestinal system disorders	Purgative	Tisane
1476	Tanacetum vulgare L.	Asteraceae	Inflorescence	Gastrointestinal system disorders	Purgative	Tisane
1498	Tanacetum vulgare L.	Asteraceae	Inflorescence	Gastrointestinal system disorders	Purgative	Tisane
1510	Tanacetum vulgare L.	Asteraceae	Inflorescence	Gastrointestinal system disorders	Purgative	Tisane
1388	Tanacetum vulgare L.	Asteraceae	Aerial part	Gastrointestinal system disorders	Ruminal antistatic	Tisane
1441	Tanacetum vulgare L.	Asteraceae	Aerial part	Gastrointestinal system disorders	Ruminal antistatic	Tisane
1444	Tanacetum vulgare L.	Asteraceae	Aerial part	Gastrointestinal system disorders	Ruminal antistatic	Tisane
1521	Tanacetum vulgare L.	Asteraceae	Aerial part	Gastrointestinal system disorders	Ruminal antistatic	Tisane
1482	Tanacetum vulgare L.	Asteraceae	Floral summit	Gastrointestinal system disorders	Ruminal antistatic	Tisane
1526	Tanacetum vulgare L.	Asteraceae	Floral summit	Gastrointestinal system disorders	Ruminal antistatic	Tisane
1527	Tanacetum vulgare L.	Asteraceae	Floral summit	Gastrointestinal system disorders	Ruminal antistatic	Tisane
1531	Tanacetum vulgare L.	Asteraceae	Floral summit	Gastrointestinal system disorders	Ruminal antistatic	Tisane
1380	Tanacetum vulgare L.	Asteraceae	Flowering aerial part	Gastrointestinal system disorders	Ruminal antistatic	Tisane
1368	Tanacetum vulgare L.	Asteraceae	Inflorescence	Gastrointestinal system disorders	Ruminal antistatic	Tisane
1374	Tanacetum vulgare L.	Asteraceae	Inflorescence	Gastrointestinal system disorders	Ruminal antistatic	Tisane
1378	Tanacetum vulgare L.	Asteraceae	Inflorescence	Gastrointestinal system disorders	Ruminal antistatic	Tisane
1379	Tanacetum vulgare L.	Asteraceae	Inflorescence	Gastrointestinal system disorders	Ruminal antistatic	Tisane
1382	Tanacetum vulgare L.	Asteraceae	Inflorescence	Gastrointestinal system disorders	Ruminal antistatic	Tisane
1384	Tanacetum vulgare L.	Asteraceae	Inflorescence	Gastrointestinal system disorders	Ruminal antistatic	Tisane
1389	Tanacetum vulgare L.	Asteraceae	Inflorescence	Gastrointestinal system disorders	Ruminal antistatic	Tisane
1390	Tanacetum vulgare L.	Asteraceae	Inflorescence	Gastrointestinal system disorders	Ruminal antistatic	Tisane
1403	Tanacetum vulgare L.	Asteraceae	Inflorescence	Gastrointestinal system disorders	Ruminal antistatic	Tisane
1407	Tanacetum vulgare L.	Asteraceae	Inflorescence	Gastrointestinal system disorders	Ruminal antistatic	Tisane
1418	Tanacetum vulgare L.	Asteraceae	Inflorescence	Gastrointestinal system disorders	Ruminal antistatic	Tisane
1422	Tanacetum vulgare L.	Asteraceae	Inflorescence	Gastrointestinal system disorders	Ruminal antistatic	Tisane
1431	Tanacetum vulgare L.	Asteraceae	Inflorescence	Gastrointestinal system disorders	Ruminal antistatic	Tisane
1440	Tanacetum vulgare L.	Asteraceae	Inflorescence	Gastrointestinal system disorders	Ruminal antistatic	Tisane
1442	Tanacetum vulgare L.	Asteraceae	Inflorescence	Gastrointestinal system disorders	Ruminal antistatic	Tisane
1443	Tanacetum vulgare L.	Asteraceae	Inflorescence	Gastrointestinal system disorders	Ruminal antistatic	Tisane
1446	Tanacetum vulgare L.	Asteraceae	Inflorescence	Gastrointestinal system disorders	Ruminal antistatic	Tisane
1452	Tanacetum vulgare L.	Asteraceae	Inflorescence	Gastrointestinal system disorders	Ruminal antistatic	Tisane
1453	Tanacetum vulgare L.	Asteraceae	Inflorescence	Gastrointestinal system disorders	Ruminal antistatic	Tisane
1466	Tanacetum vulgare L.	Asteraceae	Inflorescence	Gastrointestinal system disorders	Ruminal antistatic	Tisane
1469	Tanacetum vulgare L.	Asteraceae	Inflorescence	Gastrointestinal system disorders	Ruminal antistatic	Tisane
1474	Tanacetum vulgare L.	Asteraceae	Inflorescence	Gastrointestinal system disorders	Ruminal antistatic	Tisane
1485	Tanacetum vulgare L.	Asteraceae	Inflorescence	Gastrointestinal system disorders	Ruminal antistatic	Tisane
1502	Tanacetum vulgare L.	Asteraceae	Inflorescence	Gastrointestinal system disorders	Ruminal antistatic	Tisane
1506	Tanacetum vulgare L.	Asteraceae	Inflorescence	Gastrointestinal system disorders	Ruminal antistatic	Tisane
1507	Tanacetum vulgare L.	Asteraceae	Inflorescence	Gastrointestinal system disorders	Ruminal antistatic	Tisane
1508	Tanacetum vulgare L.	Asteraceae	Inflorescence	Gastrointestinal system disorders	Ruminal antistatic	Tisane
1510	Tanacetum vulgare L.	Asteraceae	Inflorescence	Gastrointestinal system disorders	Ruminal antistatic	Tisane
1514	Tanacetum vulgare L.	Asteraceae	Inflorescence	Gastrointestinal system disorders	Ruminal antistatic	Tisane
1375	Tanacetum vulgare L.	Asteraceae	Inflorescence	Gastrointestinal system disorders	Ruminal antistatic	Tisane
1376	Tanacetum vulgare L.	Asteraceae	Inflorescence	Gastrointestinal system disorders	Ruminal antistatic	Tisane
182	Telephium imperati L. subsp. imperati	Caryophyllaceae	Aerial part	Gastrointestinal system disorders	For digestive disorders	Medicinal wine
183	Telephium imperati L. subsp. imperati	Caryophyllaceae	Aerial part	Gastrointestinal system disorders	For digestive disorders	Medicinal wine
184	Telephium imperati L. subsp. imperati	Caryophyllaceae	Aerial part	Gastrointestinal system disorders	For digestive disorders	Medicinal wine
1426	Thymus serpyllum L.	Lamiaceae	Aerial part	Gastrointestinal system disorders	Antidiarrheal	Tisane
1339	Thymus serpyllum L.	Lamiaceae	Flowering aerial part	Gastrointestinal system disorders	Antidiarrheal	Tisane
1340	Thymus serpyllum L.	Lamiaceae	Flowering aerial part	Gastrointestinal system disorders	Antidiarrheal	Tisane
1335	Thymus serpyllum L.	Lamiaceae	Flowering aerial part	Gastrointestinal system disorders	Antidiarrheal	Tisane
535	Thymus serpyllum L.	Lamiaceae	Flowering aerial part	Gastrointestinal system disorders	Intestinal anti-inflammatory	Tisane
293	Thymus vulgaris L.	Lamiaceae	Aerial part	Gastrointestinal system disorders	Antidiarrheal	Enema
293	Thymus vulgaris L.	Lamiaceae	Aerial part	Gastrointestinal system disorders	Antidiarrheal	Tisane
1426	Thymus vulgaris L.	Lamiaceae	Aerial part	Gastrointestinal system disorders	Antidiarrheal	Tisane
2745	Thymus vulgaris L.	Lamiaceae	Floral summit	Gastrointestinal system disorders	Antidiarrheal	Tisane
591	Thymus vulgaris L.	Lamiaceae	Flowering aerial part	Gastrointestinal system disorders	Antidiarrheal	Tisane
592	Thymus vulgaris L.	Lamiaceae	Flowering aerial part	Gastrointestinal system disorders	Antidiarrheal	Tisane
2988	Thymus vulgaris L.	Lamiaceae	Aerial part	Gastrointestinal system disorders	Anti-tympanic	Direct use
1784	Thymus vulgaris L.	Lamiaceae	Floral summit	Gastrointestinal system disorders	Buccal antiseptic	Bath
1785	Thymus vulgaris L.	Lamiaceae	Floral summit	Gastrointestinal system disorders	Buccal antiseptic	Bath
1787	Thymus vulgaris L.	Lamiaceae	Floral summit	Gastrointestinal system disorders	Buccal antiseptic	Bath
1788	Thymus vulgaris L.	Lamiaceae	Floral summit	Gastrointestinal system disorders	Buccal antiseptic	Bath
1789	Thymus vulgaris L.	Lamiaceae	Floral summit	Gastrointestinal system disorders	Buccal antiseptic	Bath
1790	Thymus vulgaris L.	Lamiaceae	Floral summit	Gastrointestinal system disorders	Buccal antiseptic	Bath
1791	Thymus vulgaris L.	Lamiaceae	Floral summit	Gastrointestinal system disorders	Buccal antiseptic	Bath
98	Thymus vulgaris L.	Lamiaceae	Flowering aerial part	Gastrointestinal system disorders	Buccal antiseptic	Medicinal mouthwash
99	Thymus vulgaris L.	Lamiaceae	Flowering aerial part	Gastrointestinal system disorders	Buccal antiseptic	Medicinal mouthwash
100	Thymus vulgaris L.	Lamiaceae	Flowering aerial part	Gastrointestinal system disorders	Buccal antiseptic	Medicinal mouthwash
205	Thymus vulgaris L.	Lamiaceae	Aerial part	Gastrointestinal system disorders	Digestive	Tisane
1860	Thymus vulgaris L.	Lamiaceae	Aerial part	Gastrointestinal system disorders	For digestive disorders	Tisane
1646	Thymus vulgaris L.	Lamiaceae	Aerial part	Gastrointestinal system disorders	Intestinal anti-inflammatory	Tisane
1647	Thymus vulgaris L.	Lamiaceae	Aerial part	Gastrointestinal system disorders	Intestinal anti-inflammatory	Tisane
1499	Thymus vulgaris L.	Lamiaceae	Floral summit	Gastrointestinal system disorders	Intestinal anti-inflammatory	Tisane
2742	Thymus vulgaris L.	Lamiaceae	Floral summit	Gastrointestinal system disorders	Intestinal anti-inflammatory	Tisane
2743	Thymus vulgaris L.	Lamiaceae	Floral summit	Gastrointestinal system disorders	Intestinal anti-inflammatory	Tisane
752	Thymus vulgaris L.	Lamiaceae	Flowering aerial part	Gastrointestinal system disorders	Intestinal anti-inflammatory	Tisane
581	Thymus vulgaris L.	Lamiaceae	Flowering aerial part	Gastrointestinal system disorders	Ruminal antistatic	Tisane
1339	Tilia platyphyllos Scop.	Malvaceae	Inernal bark	Gastrointestinal system disorders	Antidiarrheal	Tisane
1340	Tilia platyphyllos Scop.	Malvaceae	Inernal bark	Gastrointestinal system disorders	Antidiarrheal	Tisane
70	Trifolium alpinum L.	Fabaceae	Aerial part	Gastrointestinal system disorders	Laxative	Direct use
71	Trifolium alpinum L.	Fabaceae	Aerial part	Gastrointestinal system disorders	Laxative	Direct use
199	Triticum aestivum L.	Poaceae	Bran	Gastrointestinal system disorders	Antidiarrheal	Direct use
200	Triticum aestivum L.	Poaceae	Bran	Gastrointestinal system disorders	Antidiarrheal	Direct use
1234	Triticum aestivum L.	Poaceae	Fruit	Gastrointestinal system disorders	Antidiarrheal	Solution
1235	Triticum aestivum L.	Poaceae	Fruit	Gastrointestinal system disorders	Antidiarrheal	Solution
120	Triticum aestivum L.	Poaceae	Fruit	Gastrointestinal system disorders	Antidiarrheal	Direct use
154	Triticum aestivum L.	Poaceae	Fruit	Gastrointestinal system disorders	Antidiarrheal	Direct use
250	Triticum aestivum L.	Poaceae	Fruit	Gastrointestinal system disorders	Antidiarrheal	Direct use
251	Triticum aestivum L.	Poaceae	Fruit	Gastrointestinal system disorders	Antidiarrheal	Direct use
3257	Triticum aestivum L.	Poaceae	Fruit	Gastrointestinal system disorders	Antidiarrheal	Direct use
3258	Triticum aestivum L.	Poaceae	Fruit	Gastrointestinal system disorders	Antidiarrheal	Direct use
3259	Triticum aestivum L.	Poaceae	Fruit	Gastrointestinal system disorders	Antidiarrheal	Direct use
166	Triticum aestivum L.	Poaceae	Fruit	Gastrointestinal system disorders	Antidiarrheal	Tisane
167	Triticum aestivum L.	Poaceae	Fruit	Gastrointestinal system disorders	Antidiarrheal	Tisane
231	Triticum aestivum L.	Poaceae	Bran	Gastrointestinal system disorders	For digestive disorders	Direct use
245	Triticum aestivum L.	Poaceae	Bran	Gastrointestinal system disorders	Laxative	Direct use
246	Triticum aestivum L.	Poaceae	Bran	Gastrointestinal system disorders	Laxative	Direct use
247	Triticum aestivum L.	Poaceae	Bran	Gastrointestinal system disorders	Laxative	Direct use
158	Triticum aestivum L.	Poaceae	Bran	Gastrointestinal system disorders	Laxative	Tisane
159	Triticum aestivum L.	Poaceae	Bran	Gastrointestinal system disorders	Laxative	Tisane
154	Triticum aestivum L.	Poaceae	Fruit	Gastrointestinal system disorders	Laxative	Direct use
232	Ulmus glabra Huds.	Ulmaceae	Leaf	Gastrointestinal system disorders	Antidiarrheal	Direct use
233	Ulmus glabra Huds.	Ulmaceae	Leaf	Gastrointestinal system disorders	Antidiarrheal	Direct use
182	Ulmus glabra Huds.	Ulmaceae	Leaf	Gastrointestinal system disorders	Laxative	Direct use
183	Ulmus glabra Huds.	Ulmaceae	Leaf	Gastrointestinal system disorders	Laxative	Direct use
184	Ulmus glabra Huds.	Ulmaceae	Leaf	Gastrointestinal system disorders	Laxative	Direct use
298	Ulmus glabra Huds.	Ulmaceae	Leaf	Gastrointestinal system disorders	Laxative	Tisane
299	Ulmus glabra Huds.	Ulmaceae	Leaf	Gastrointestinal system disorders	Laxative	Tisane
1364	Umbilicus rupestris (Salisb.) Dandy	Crassulaceae	Aerial part	Gastrointestinal system disorders	Antidiarrheal	Tisane
2733	Umbilicus rupestris (Salisb.) Dandy	Crassulaceae	Leaf	Gastrointestinal system disorders	Intestinal anti-inflammatory	Direct use
1797	Urtica dioica L.	Urticaceae	Aerial part	Gastrointestinal system disorders	Digestive	Tisane
1798	Urtica dioica L.	Urticaceae	Aerial part	Gastrointestinal system disorders	Digestive	Tisane
1799	Urtica dioica L.	Urticaceae	Aerial part	Gastrointestinal system disorders	Digestive	Tisane
38	Urtica dioica L.	Urticaceae	Aerial part	Gastrointestinal system disorders	Laxative	Tisane
44	Urtica dioica L.	Urticaceae	Aerial part	Gastrointestinal system disorders	Laxative	Tisane
45	Urtica dioica L.	Urticaceae	Aerial part	Gastrointestinal system disorders	Laxative	Tisane
130	Urtica dioica L.	Urticaceae	Aerial part	Gastrointestinal system disorders	Laxative	Tisane
131	Urtica dioica L.	Urticaceae	Aerial part	Gastrointestinal system disorders	Laxative	Tisane
37	Urtica dioica L.	Urticaceae	Aerial part	Nutritional disorders	For gaining weight	Direct use
187	Urtica dioica L.	Urticaceae	Aerial part	Nutritional disorders	For gaining weight	Direct use
188	Urtica dioica L.	Urticaceae	Aerial part	Nutritional disorders	For gaining weight	Direct use
216	Urtica dioica L.	Urticaceae	Aerial part	Nutritional disorders	For gaining weight	Direct use
217	Urtica dioica L.	Urticaceae	Aerial part	Nutritional disorders	For gaining weight	Direct use
55	Urtica dioica L.	Urticaceae	Aerial part	Nutritional disorders	For gaining weight	Tisane
56	Urtica dioica L.	Urticaceae	Aerial part	Nutritional disorders	For gaining weight	Tisane
88	Urtica dioica L.	Urticaceae	Aerial part	Nutritional disorders	For gaining weight	Tisane
89	Urtica dioica L.	Urticaceae	Aerial part	Nutritional disorders	For gaining weight	Tisane
111	Urtica dioica L.	Urticaceae	Aerial part	Nutritional disorders	For gaining weight	Tisane
112	Urtica dioica L.	Urticaceae	Aerial part	Nutritional disorders	For gaining weight	Tisane
117	Urtica dioica L.	Urticaceae	Aerial part	Nutritional disorders	For gaining weight	Tisane
134	Urtica dioica L.	Urticaceae	Aerial part	Nutritional disorders	For gaining weight	Tisane
166	Urtica dioica L.	Urticaceae	Aerial part	Nutritional disorders	For gaining weight	Tisane
167	Urtica dioica L.	Urticaceae	Aerial part	Nutritional disorders	For gaining weight	Tisane
216	Urtica dioica L.	Urticaceae	Aerial part	Nutritional disorders	For gaining weight	Tisane
217	Urtica dioica L.	Urticaceae	Aerial part	Nutritional disorders	For gaining weight	Tisane
3126	Verbascum boerhavii L.	Scrophulariaceae	Flowering aerial part	Gastrointestinal system disorders	Digestive	Tisane
2980	Verbascum sinuatum L.	Scrophulariaceae	Flower	Gastrointestinal system disorders	Antidiarrheal	Tisane
2878	Vigna unguiculata (L.) Walp.	Fabaceae	Seed	Gastrointestinal system disorders	Orexigenic	Tisane
2878	Vigna unguiculata (L.) Walp.	Fabaceae	Seed	Gastrointestinal system disorders	Orexigenic	Tisane
42	Viscum album L.	Santalaceae	Aerial part	Nutritional disorders	For gaining weight	Tisane
88	Viscum album L.	Santalaceae	Aerial part	Nutritional disorders	For gaining weight	Tisane
89	Viscum album L.	Santalaceae	Aerial part	Nutritional disorders	For gaining weight	Tisane
111	Viscum album L.	Santalaceae	Aerial part	Nutritional disorders	For gaining weight	Tisane
112	Viscum album L.	Santalaceae	Aerial part	Nutritional disorders	For gaining weight	Tisane
166	Viscum album L.	Santalaceae	Aerial part	Nutritional disorders	For gaining weight	Tisane
167	Viscum album L.	Santalaceae	Aerial part	Nutritional disorders	For gaining weight	Tisane
182	Viscum album L.	Santalaceae	Aerial part	Nutritional disorders	For gaining weight	Tisane
183	Viscum album L.	Santalaceae	Aerial part	Nutritional disorders	For gaining weight	Tisane
184	Viscum album L.	Santalaceae	Aerial part	Nutritional disorders	For gaining weight	Tisane
210	Viscum album L.	Santalaceae	Aerial part	Nutritional disorders	For gaining weight	Tisane
211	Viscum album L.	Santalaceae	Aerial part	Nutritional disorders	For gaining weight	Tisane
84	Vitis vinifera L.	Vitaceae	Fruit	Gastrointestinal system disorders	Buccal antiseptic	Medicinal vinegar
140	Vitis vinifera L.	Vitaceae	Fruit	Gastrointestinal system disorders	For digestive disorders	Pill
109	Vitis vinifera L.	Vitaceae	Fruit	Gastrointestinal system disorders	For digestive disorders	Direct use
110	Vitis vinifera L.	Vitaceae	Fruit	Gastrointestinal system disorders	For digestive disorders	Direct use
115	Vitis vinifera L.	Vitaceae	Fruit	Gastrointestinal system disorders	For digestive disorders	Direct use
116	Vitis vinifera L.	Vitaceae	Fruit	Gastrointestinal system disorders	For digestive disorders	Direct use
248	Vitis vinifera L.	Vitaceae	Fruit	Gastrointestinal system disorders	For digestive disorders	Medicinal wine
249	Vitis vinifera L.	Vitaceae	Fruit	Gastrointestinal system disorders	For digestive disorders	Medicinal wine
